# Supplementary material for: Influence of multiple global change drivers on plant invasion: Additive effects are uncommon
Source: Front Plant Sci. 2022 Nov 14;13:1020621. doi: 10.3389/fpls.2022.1020621 (PMC9702074; doi:10.3389/fpls.2022.1020621)
Supplement: Supplementary file 6 [file Table_3.xlsx]

## Sheet: data1
Research_Number	Record_Number	DATE	DATA_RED	COUNTRY	Data_Sources	NEIGHBOR_SPP	NEIGHBOR_Number	TARGET_SPP	TARGET_Number	PAIR	列1	ORIGIN_neighbor	NNTYPE_neighbor	FAMILY_neighbor	FUN_GROUP_neighbor	DUR_GROUP_neighbor	NFIX_neighbor	ORIGIN_target	NNTYPE_target	FAMILY_target	FUN_GROUP_target	DUR_GROUP_target	NFIX_target	Number_F	T	P	D	N	C	F	Type_F	Type_I	Type_R	Detection_index	Type_C	NC1	NT1	GC1	GT1	NC	NT	GC	GT	NR	GR
1	237	2017	2014	CN	F4b	Alternanthera philoxeroides	1	Digitaria sanguinalis	1	A_N	individual	Alien	Invasive	Amaranthaceae	Herb	Annual	No	Native	Native	Amaranthaceae	Herb	Annual	No	1	1	0	0	0	0	T	1	Growth	0	Height	RCE	70.1408	105.634	56.338	104.789	1.10913	1.00402	0.890869	0.995984	-0.0947727	0.117992
2	237	2017	2014	CN	F4b	Alternanthera philoxeroides	1	Digitaria sanguinalis	1	A_N	individual	Alien	Invasive	Amaranthaceae	Herb	Annual	No	Native	Native	Amaranthaceae	Herb	Annual	No	1	1	0	0	0	0	T	1	Growth	0	Height	RCE	58.8732	104.225	52.3944	84.7887	1.05823	1.10283	0.941772	0.897168	0.0421495	-0.0473615
3	237	2017	2014	CN	F4c	Alternanthera philoxeroides	1	Digitaria sanguinalis	1	A_N	individual	Alien	Invasive	Amaranthaceae	Herb	Annual	No	Native	Native	Amaranthaceae	Herb	Annual	No	1	1	0	0	0	0	T	1	Growth	0	Length of stem	RCE	94.2723	140.094	75.8685	128.826	1.10817	1.0419	0.891832	0.958101	-0.0597999	0.0743058
4	237	2017	2014	CN	F4c	Alternanthera philoxeroides	1	Digitaria sanguinalis	1	A_N	individual	Alien	Invasive	Amaranthaceae	Herb	Annual	No	Native	Native	Amaranthaceae	Herb	Annual	No	1	1	0	0	0	0	T	1	Growth	0	Length of stem	RCE	76.6197	140.469	92.3944	106.291	0.906667	1.13851	1.09333	0.861492	0.255708	-0.21205
5	237	2017	2014	CN	F4d	Alternanthera philoxeroides	1	Digitaria sanguinalis	1	A_N	individual	Alien	Invasive	Amaranthaceae	Herb	Annual	No	Native	Native	Amaranthaceae	Herb	Annual	No	1	1	0	0	0	0	T	1	Growth	0	Length of root	RCE	20.3271	51.3084	15.9813	37.7103	1.11969	1.15276	0.880309	0.847244	0.0295303	-0.0375604
6	237	2017	2014	CN	F4d	Alternanthera philoxeroides	1	Digitaria sanguinalis	1	A_N	individual	Alien	Invasive	Amaranthaceae	Herb	Annual	No	Native	Native	Amaranthaceae	Herb	Annual	No	1	1	0	0	0	0	T	1	Growth	0	Length of root	RCE	18.5047	50.3271	17.6636	49.7664	1.02326	1.0056	0.976744	0.994398	-0.0172524	0.0180739
7	237	2017	2014	CN	F5a	Alternanthera philoxeroides	1	Digitaria sanguinalis	1	A_N	individual	Alien	Invasive	Amaranthaceae	Herb	Annual	No	Native	Native	Amaranthaceae	Herb	Annual	No	1	1	0	0	0	0	T	1	Growth	0	biomass	RCE	3.69347	53.4673	6.50754	28.8442	0.724138	1.29915	1.27586	0.700855	0.794058	-0.450681
8	237	2017	2014	CN	F5a	Alternanthera philoxeroides	1	Digitaria sanguinalis	1	A_N	individual	Alien	Invasive	Amaranthaceae	Herb	Annual	No	Native	Native	Amaranthaceae	Herb	Annual	No	1	1	0	0	0	0	T	1	Growth	0	biomass	RCE	12.1357	35	16.005	9.32161	0.8625	1.57937	1.1375	0.420635	0.831148	-0.630211
9	237	2017	2014	CN	F5b	Alternanthera philoxeroides	1	Digitaria sanguinalis	1	A_N	individual	Alien	Invasive	Amaranthaceae	Herb	Annual	No	Native	Native	Amaranthaceae	Herb	Annual	No	1	1	0	0	0	0	T	1	Growth	0	Shoot biomass	RCE	3.46535	50.0743	6.23762	27.3762	0.714286	1.29306	1.28571	0.706935	0.810291	-0.450162
10	237	2017	2014	CN	F5b	Alternanthera philoxeroides	1	Digitaria sanguinalis	1	A_N	individual	Alien	Invasive	Amaranthaceae	Herb	Annual	No	Native	Native	Amaranthaceae	Herb	Annual	No	1	1	0	0	0	0	T	1	Growth	0	Shoot biomass	RCE	11.0891	33.6139	14.5545	8.66337	0.864865	1.59016	1.13514	0.409836	0.838627	-0.638954
11	237	2017	2014	CN	F5c	Alternanthera philoxeroides	1	Digitaria sanguinalis	1	A_N	individual	Alien	Invasive	Amaranthaceae	Herb	Annual	No	Native	Native	Amaranthaceae	Herb	Annual	No	1	1	0	0	0	0	T	1	Growth	0	Root biomass	RCE	0.442211	3.20603	0.643216	1.63819	0.814815	1.32365	1.18519	0.676349	0.624481	-0.429331
12	237	2017	2014	CN	F5c	Alternanthera philoxeroides	1	Digitaria sanguinalis	1	A_N	individual	Alien	Invasive	Amaranthaceae	Herb	Annual	No	Native	Native	Amaranthaceae	Herb	Annual	No	1	1	0	0	0	0	T	1	Growth	0	Root biomass	RCE	1.03518	1.40704	1.39698	0.78392	0.85124	1.2844	1.14876	0.715596	0.508863	-0.377071
13	237	2017	2014	CN	F4b	Digitaria sanguinalis	1	Alternanthera philoxeroides	1	N_A	individual	Native	Native	Amaranthaceae	Herb	Annual	No	Alien	Invasive	Amaranthaceae	Herb	Annual	No	1	1	0	0	0	0	T	1	Growth	0	Height	RCE	105.634	70.1408	104.789	56.338	1.00402	1.10913	0.995984	0.890869	0.104695	-0.105539
14	237	2017	2014	CN	F4b	Digitaria sanguinalis	1	Alternanthera philoxeroides	1	N_A	individual	Native	Native	Amaranthaceae	Herb	Annual	No	Alien	Invasive	Amaranthaceae	Herb	Annual	No	1	1	0	0	0	0	T	1	Growth	0	Height	RCE	104.225	58.8732	84.7887	52.3944	1.10283	1.05823	0.897168	0.941772	-0.0404447	0.0497161
15	237	2017	2014	CN	F4c	Digitaria sanguinalis	1	Alternanthera philoxeroides	1	N_A	individual	Native	Native	Amaranthaceae	Herb	Annual	No	Alien	Invasive	Amaranthaceae	Herb	Annual	No	1	1	0	0	0	0	T	1	Growth	0	Length of stem	RCE	140.094	94.2723	128.826	75.8685	1.0419	1.10817	0.958101	0.891832	0.0636034	-0.0691664
16	237	2017	2014	CN	F4c	Digitaria sanguinalis	1	Alternanthera philoxeroides	1	N_A	individual	Native	Native	Amaranthaceae	Herb	Annual	No	Alien	Invasive	Amaranthaceae	Herb	Annual	No	1	1	0	0	0	0	T	1	Growth	0	Length of stem	RCE	140.469	76.6197	106.291	92.3944	1.13851	0.906667	0.861492	1.09333	-0.203636	0.269117
17	237	2017	2014	CN	F4d	Digitaria sanguinalis	1	Alternanthera philoxeroides	1	N_A	individual	Native	Native	Amaranthaceae	Herb	Annual	No	Alien	Invasive	Amaranthaceae	Herb	Annual	No	1	1	0	0	0	0	T	1	Growth	0	Length of root	RCE	51.3084	20.3271	37.7103	15.9813	1.15276	1.11969	0.847244	0.880309	-0.0286832	0.0390263
18	237	2017	2014	CN	F4d	Digitaria sanguinalis	1	Alternanthera philoxeroides	1	N_A	individual	Native	Native	Amaranthaceae	Herb	Annual	No	Alien	Invasive	Amaranthaceae	Herb	Annual	No	1	1	0	0	0	0	T	1	Growth	0	Length of root	RCE	50.3271	18.5047	49.7664	17.6636	1.0056	1.02326	0.994398	0.976744	0.0175552	-0.017753
19	237	2017	2014	CN	F5a	Digitaria sanguinalis	1	Alternanthera philoxeroides	1	N_A	individual	Native	Native	Amaranthaceae	Herb	Annual	No	Alien	Invasive	Amaranthaceae	Herb	Annual	No	1	1	0	0	0	0	T	1	Growth	0	biomass	RCE	53.4673	3.69347	28.8442	6.50754	1.29915	0.724138	0.700855	1.27586	-0.442604	0.820437
20	237	2017	2014	CN	F5a	Digitaria sanguinalis	1	Alternanthera philoxeroides	1	N_A	individual	Native	Native	Amaranthaceae	Herb	Annual	No	Alien	Invasive	Amaranthaceae	Herb	Annual	No	1	1	0	0	0	0	T	1	Growth	0	biomass	RCE	35	12.1357	9.32161	16.005	1.57937	0.8625	0.420635	1.1375	-0.453894	1.70425
21	237	2017	2014	CN	F5b	Digitaria sanguinalis	1	Alternanthera philoxeroides	1	N_A	individual	Native	Native	Amaranthaceae	Herb	Annual	No	Alien	Invasive	Amaranthaceae	Herb	Annual	No	1	1	0	0	0	0	T	1	Growth	0	Shoot biomass	RCE	50.0743	3.46535	27.3762	6.23762	1.29306	0.714286	0.706935	1.28571	-0.447603	0.818716
22	237	2017	2014	CN	F5b	Digitaria sanguinalis	1	Alternanthera philoxeroides	1	N_A	individual	Native	Native	Amaranthaceae	Herb	Annual	No	Alien	Invasive	Amaranthaceae	Herb	Annual	No	1	1	0	0	0	0	T	1	Growth	0	Shoot biomass	RCE	33.6139	11.0891	8.66337	14.5545	1.59016	0.864865	0.409836	1.13514	-0.456116	1.76973
23	237	2017	2014	CN	F5c	Digitaria sanguinalis	1	Alternanthera philoxeroides	1	N_A	individual	Native	Native	Amaranthaceae	Herb	Annual	No	Alien	Invasive	Amaranthaceae	Herb	Annual	No	1	1	0	0	0	0	T	1	Growth	0	Root biomass	RCE	3.20603	0.442211	1.63819	0.643216	1.32365	0.814815	0.676349	1.18519	-0.384419	0.752329
24	237	2017	2014	CN	F5c	Digitaria sanguinalis	1	Alternanthera philoxeroides	1	N_A	individual	Native	Native	Amaranthaceae	Herb	Annual	No	Alien	Invasive	Amaranthaceae	Herb	Annual	No	1	1	0	0	0	0	T	1	Growth	0	Root biomass	RCE	1.40704	1.03518	0.78392	1.39698	1.2844	0.85124	0.715596	1.14876	-0.337249	0.605319
25	475	2014	2010	AU	F1		3		3	N_A	community													1	0	0	0	0	1	C	1	Growth	0	Biomass	RCE	11.1542	45.9755	12.1553	50.6946	0.957055	0.951183	1.04294	1.04882	-0.00613526	0.00563
26	475	2014	2010	AU	F1		3		3	A_N	community													1	0	0	0	0	1	C	1	Growth	0	Biomass	RCE	45.9755	11.1542	50.6946	12.1553	0.951183	0.957055	1.04882	1.04294	0.00617313	-0.00559848
27	728	2010		US	F2	Amsinckia Tessellata	1	Bromus madritensis	1	N_A	individual	Native	Native	Boraginaceae	Herb	Annual	No	Alien	Invasive	Poaceae	Grass	Annual	No	2	0	0	0	1	0	N	1	Growth	0	Biomass	RCE	0.0530303	0.0348684	0.0609848	0.0342105	0.930233	1.00952	1.06977	0.990476	0.0852381	-0.0741201
28	728	2010		US	F2	Amsinckia Tessellata	1	Bromus madritensis	1	N_A	individual	Native	Native	Boraginaceae	Herb	Annual	No	Alien	Invasive	Poaceae	Grass	Annual	No	2	0	0	0	2	0	N	1	Growth	0	Biomass	RCE	0.0530303	0.0348684	0.12197	0.0776316	0.606061	0.619883	1.39394	1.38012	0.022807	-0.00991609
29	728	2010		US	F2	Amsinckia Tessellata	1	Bromus madritensis	1	N_A	individual	Native	Native	Boraginaceae	Herb	Annual	No	Alien	Invasive	Poaceae	Grass	Annual	No	2	0	0	1	0	0	D	1	Growth	0	Biomass	RCE	0.0530303	0.0348684	0.0539141	0.0243421	0.991736	1.17778	1.00826	0.822222	0.187593	-0.184517
30	728	2010		US	F2	Amsinckia Tessellata	1	Bromus madritensis	1	N_A	individual	Native	Native	Boraginaceae	Herb	Annual	No	Alien	Invasive	Poaceae	Grass	Annual	No	2	0	0	1	1	0	DN	2	Growth	0	Biomass	RCE	0.0530303	0.0348684	0.0556818	0.0414474	0.97561	0.913793	1.02439	1.08621	-0.0633621	0.0603448
31	728	2010		US	F2	Amsinckia Tessellata	1	Bromus madritensis	1	N_A	individual	Native	Native	Boraginaceae	Herb	Annual	No	Alien	Invasive	Poaceae	Grass	Annual	No	2	0	0	1	1	0	DN	2	Growth	0	Biomass	RCE	0.0530303	0.0348684	0.19798	0.0723684	0.422535	0.650307	1.57746	1.34969	0.539059	-0.144391
32	728	2010		US	F2	Amsinckia Tessellata	1	Bromus madritensis	1	N_A	individual	Native	Native	Boraginaceae	Herb	Annual	No	Alien	Invasive	Poaceae	Grass	Annual	No	2	0	2	0	0	0	P	1	Growth	0	Biomass	RCE	0.0530303	0.0348684	0.117551	0.108553	0.621762	0.486239	1.37824	1.51376	-0.217966	0.0983307
33	728	2010		US	F2	Amsinckia Tessellata	1	Bromus madritensis	1	N_A	individual	Native	Native	Boraginaceae	Herb	Annual	No	Alien	Invasive	Poaceae	Grass	Annual	No	2	0	2	0	1	0	PN	2	Growth	0	Biomass	RCE	0.0530303	0.0348684	0.155556	0.0973684	0.508475	0.527363	1.49153	1.47264	0.0371476	-0.012664
34	728	2010		US	F2	Amsinckia Tessellata	1	Bromus madritensis	1	N_A	individual	Native	Native	Boraginaceae	Herb	Annual	No	Alien	Invasive	Poaceae	Grass	Annual	No	2	0	2	0	2	0	PN	2	Growth	0	Biomass	RCE	0.0530303	0.0348684	0.279293	0.193421	0.319149	0.305476	1.68085	1.69452	-0.0428434	0.00813483
35	728	2010		US	F2	Bromus madritensis	1	Amsinckia Tessellata	1	A_N	individual	Alien	Invasive	Poaceae	Grass	Annual	No	Native	Native	Boraginaceae	Herb	Annual	No	2	0	0	0	1	0	N	1	Growth	0	Biomass	RCE	0.0348684	0.0530303	0.0342105	0.0609848	1.00952	0.930233	0.990476	1.06977	-0.0785432	0.0800537
36	728	2010		US	F2	Bromus madritensis	1	Amsinckia Tessellata	1	A_N	individual	Alien	Invasive	Poaceae	Grass	Annual	No	Native	Native	Boraginaceae	Herb	Annual	No	2	0	0	0	2	0	N	1	Growth	0	Biomass	RCE	0.0348684	0.0530303	0.0776316	0.12197	0.619883	0.606061	1.38012	1.39394	-0.0222985	0.0100154
37	728	2010		US	F2	Bromus madritensis	1	Amsinckia Tessellata	1	A_N	individual	Alien	Invasive	Poaceae	Grass	Annual	No	Native	Native	Boraginaceae	Herb	Annual	No	2	0	0	1	0	0	D	1	Growth	0	Biomass	RCE	0.0348684	0.0530303	0.0243421	0.0539141	1.17778	0.991736	0.822222	1.00826	-0.15796	0.226268
38	728	2010		US	F2	Bromus madritensis	1	Amsinckia Tessellata	1	A_N	individual	Alien	Invasive	Poaceae	Grass	Annual	No	Native	Native	Boraginaceae	Herb	Annual	No	2	0	0	1	1	0	DN	2	Growth	0	Biomass	RCE	0.0348684	0.0530303	0.0414474	0.0556818	0.913793	0.97561	1.08621	1.02439	0.0676484	-0.0569106
39	728	2010		US	F2	Bromus madritensis	1	Amsinckia Tessellata	1	A_N	individual	Alien	Invasive	Poaceae	Grass	Annual	No	Native	Native	Boraginaceae	Herb	Annual	No	2	0	0	1	2	0	DN	2	Growth	0	Biomass	RCE	0.0348684	0.0530303	0.0723684	0.19798	0.650307	0.422535	1.34969	1.57746	-0.350252	0.168758
40	728	2010		US	F2	Bromus madritensis	1	Amsinckia Tessellata	1	A_N	individual	Alien	Invasive	Poaceae	Grass	Annual	No	Native	Native	Boraginaceae	Herb	Annual	No	2	0	2	0	0	0	P	1	Growth	0	Biomass	RCE	0.0348684	0.0530303	0.108553	0.117551	0.486239	0.621762	1.51376	1.37824	0.278717	-0.0895274
41	728	2010		US	F2	Bromus madritensis	1	Amsinckia Tessellata	1	A_N	individual	Alien	Invasive	Poaceae	Grass	Annual	No	Native	Native	Boraginaceae	Herb	Annual	No	2	0	2	0	1	0	PN	2	Growth	0	Biomass	RCE	0.0348684	0.0530303	0.0973684	0.155556	0.527363	0.508475	1.47264	1.49153	-0.0358171	0.0128264
42	728	2010		US	F2	Bromus madritensis	1	Amsinckia Tessellata	1	A_N	individual	Alien	Invasive	Poaceae	Grass	Annual	No	Native	Native	Boraginaceae	Herb	Annual	No	2	0	2	0	2	0	PN	2	Growth	0	Biomass	RCE	0.0348684	0.0530303	0.193421	0.279293	0.305476	0.319149	1.69452	1.68085	0.0447611	-0.00806919
43	4436	2018	2016	DE	F2		3		1	N_A	individual													1	0	0	0	1	0	N	1	Growth	0	Biomass	RCE	0.381843	0.356231	0.79054	1.15627	0.651396	0.47105	1.3486	1.52895	-0.276861	0.133728
44	4436	2018	2016	DE	F2		1		3	A_N	individual													1	0	0	0	1	0	N	1	Growth	0	Biomass	RCE	0.356231	0.381843	1.15627	0.79054	0.47105	0.651396	1.52895	1.3486	0.382859	-0.117954
45	4863	2017	2014	CN	F1	Bidens tripartita	1	Bidens frondosa	1	N_A	individual	Native	Native	Asteraceae	Herb	Annual	No	Alien	Invasive	Asteraceae	Herb	Annual	No	2	0	0	0	1	0	N	1	Growth	0	Height	RCE	41.4815	64.5267	51.2757	87.572	0.89441	0.848485	1.10559	1.15152	-0.0513468	0.041539
46	4863	2017	2014	CN	F1	Bidens tripartita	1	Bidens frondosa	1	N_A	individual	Native	Native	Asteraceae	Herb	Annual	No	Alien	Invasive	Asteraceae	Herb	Annual	No	2	0	0	1	0	0	D	1	Growth	0	Height	RCE	41.4815	64.5267	46.0905	81.2346	0.947368	0.885375	1.05263	1.11462	-0.065437	0.0588933
47	4863	2017	2014	CN	F1	Bidens tripartita	1	Bidens frondosa	1	N_A	individual	Native	Native	Asteraceae	Herb	Annual	No	Alien	Invasive	Asteraceae	Herb	Annual	No	2	0	0	1	1	0	DN	2	Growth	0	Height	RCE	41.4815	64.5267	58.1893	97.9424	0.83237	0.794326	1.16763	1.20567	-0.0457053	0.032582
48	4863	2017	2014	CN	F1	Bidens tripartita	1	Bidens frondosa	1	N_A	individual	Native	Native	Asteraceae	Herb	Annual	No	Alien	Invasive	Asteraceae	Herb	Annual	No	2	0	0	0	1	0	N	1	Growth	0	Biomass	RCE	6.08428	8.08428	9.14228	15.5867	0.799167	0.683054	1.20083	1.31695	-0.145293	0.0966941
49	4863	2017	2014	CN	F1	Bidens tripartita	1	Bidens frondosa	1	N_A	individual	Native	Native	Asteraceae	Herb	Annual	No	Alien	Invasive	Asteraceae	Herb	Annual	No	2	0	0	1	0	0	D	1	Growth	0	Biomass	RCE	6.08428	8.08428	6.85691	9.96802	0.940297	0.895651	1.0597	1.10435	-0.0474807	0.0421306
50	4863	2017	2014	CN	F1	Bidens tripartita	1	Bidens frondosa	1	N_A	individual	Native	Native	Asteraceae	Herb	Annual	No	Alien	Invasive	Asteraceae	Herb	Annual	No	2	0	0	1	1	0	DN	2	Growth	0	Biomass	RCE	6.08428	8.08428	13.9154	24.1377	0.608436	0.501787	1.39156	1.49821	-0.175284	0.0766398
51	4863	2017	2014	CN	F1	Bidens frondosa	1	Bidens tripartita	1	A_N	individual	Alien	Invasive	Asteraceae	Herb	Annual	No	Native	Native	Asteraceae	Herb	Annual	No	2	0	0	0	1	0	N	1	Growth	0	Height	RCE	64.5267	41.4815	87.572	51.2757	0.848485	0.89441	1.15152	1.10559	0.054126	-0.0398823
52	4863	2017	2014	CN	F1	Bidens frondosa	1	Bidens tripartita	1	A_N	individual	Alien	Invasive	Asteraceae	Herb	Annual	No	Native	Native	Asteraceae	Herb	Annual	No	2	0	0	1	0	0	D	1	Growth	0	Height	RCE	64.5267	41.4815	81.2346	46.0905	0.885375	0.947368	1.11462	1.05263	0.0700188	-0.0556178
53	4863	2017	2014	CN	F1	Bidens frondosa	1	Bidens tripartita	1	A_N	individual	Alien	Invasive	Asteraceae	Herb	Annual	No	Native	Native	Asteraceae	Herb	Annual	No	2	0	0	1	1	0	DN	2	Growth	0	Height	RCE	64.5267	41.4815	97.9424	58.1893	0.794326	0.83237	1.20567	1.16763	0.0478943	-0.0315539
54	4863	2017	2014	CN	F1	Bidens frondosa	1	Bidens tripartita	1	A_N	individual	Alien	Invasive	Asteraceae	Herb	Annual	No	Native	Native	Asteraceae	Herb	Annual	No	2	0	0	0	1	0	N	1	Growth	0	Biomass	RCE	8.08428	6.08428	15.5867	9.14228	0.683054	0.799167	1.31695	1.20083	0.169992	-0.0881687
55	4863	2017	2014	CN	F1	Bidens frondosa	1	Bidens tripartita	1	A_N	individual	Alien	Invasive	Asteraceae	Herb	Annual	No	Native	Native	Asteraceae	Herb	Annual	No	2	0	0	1	0	0	D	1	Growth	0	Biomass	RCE	8.08428	6.08428	9.96802	6.85691	0.895651	0.940297	1.10435	1.0597	0.0498475	-0.0404274
56	4863	2017	2014	CN	F1	Bidens frondosa	1	Bidens tripartita	1	A_N	individual	Alien	Invasive	Asteraceae	Herb	Annual	No	Native	Native	Asteraceae	Herb	Annual	No	2	0	0	1	1	0	DN	2	Growth	0	Biomass	RCE	8.08428	6.08428	24.1377	13.9154	0.501787	0.608436	1.49821	1.39156	0.212539	-0.0711843
57	5117	2016		AU	F2&F4	Austrodanthonia racemosa and Microlaena stipoides	4	Ehrharta erecta	1	N_A	community	Native	Native	Poaceae	Grass	Perennial	No	Alien	Invasive	Poaceae	Grass	Perennial	No	2	0	0	0	0	1	C	1	Growth	0	Biomass	RCE	51.122	4	46.439	3.36508	1.048	1.08621	0.952	0.913793	0.036457	-0.0401333
58	5117	2016		AU	F2&F4	Austrodanthonia racemosa and Microlaena stipoides	4	Ehrharta erecta	1	N_A	community	Native	Native	Poaceae	Grass	Perennial	No	Alien	Invasive	Poaceae	Grass	Perennial	No	2	0	0	1	0	0	D	1	Growth	0	Biomass	RCE	51.122	4	56.5854	11.619	0.949275	0.512195	1.05072	1.4878	-0.460436	0.41598
59	5117	2016		AU	F2&F4	Austrodanthonia racemosa and Microlaena stipoides	4	Ehrharta erecta	1	N_A	community	Native	Native	Poaceae	Grass	Perennial	No	Alien	Invasive	Poaceae	Grass	Perennial	No	2	0	0	1	0	1	DC	2	Growth	0	Biomass	RCE	51.122	4	35.122	9.96825	1.18552	0.572727	0.81448	1.42727	-0.516898	0.752374
60	5117	2016		AU	F2&F4	Bothriochloa macra and Themeda australis	4	Ehrharta erecta	1	N_A	community	Native	Native	Oceania	Grass	Perennial	No	Alien	Invasive	Poaceae	Grass	Perennial	No	2	0	0	0	0	1	C	1	Growth	0	Biomass	RCE	58.9268	4	62.439	3.36508	0.971061	1.08621	1.02894	0.913793	0.118577	-0.111907
61	5117	2016		AU	F2&F4	Bothriochloa macra and Themeda australis	4	Ehrharta erecta	1	N_A	community	Native	Native	Oceania	Grass	Perennial	No	Alien	Invasive	Poaceae	Grass	Perennial	No	2	0	0	1	0	0	D	1	Growth	0	Biomass	RCE	58.9268	4	34.7317	11.619	1.25833	0.512195	0.741667	1.4878	-0.592958	1.00603
62	5117	2016		AU	F2&F4	Bothriochloa macra and Themeda australis	4	Ehrharta erecta	1	N_A	community	Native	Native	Oceania	Grass	Perennial	No	Alien	Invasive	Poaceae	Grass	Perennial	No	2	0	0	1	0	1	DC	2	Growth	0	Biomass	RCE	58.9268	4	47.2195	9.96825	1.11029	0.572727	0.889706	1.42727	-0.484166	0.604207
63	5117	2016		AU	F2&F4	Ehrharta erecta	1	Austrodanthonia racemosa and Microlaena stipoides	4	A_N	community	Alien	Invasive	Poaceae	Grass	Perennial	No	Native	Native	Poaceae	Grass	Perennial	No	2	0	0	0	0	1	C	1	Growth	0	Biomass	RCE	4	51.122	3.36508	46.439	1.08621	1.048	0.913793	0.952	-0.0351746	0.0418113
64	5117	2016		AU	F2&F4	Ehrharta erecta	1	Austrodanthonia racemosa and Microlaena stipoides	4	A_N	community	Alien	Invasive	Poaceae	Grass	Perennial	No	Native	Native	Poaceae	Grass	Perennial	No	2	0	0	1	0	0	D	1	Growth	0	Biomass	RCE	4	51.122	11.619	56.5854	0.512195	0.949275	1.4878	1.05072	0.853347	-0.293775
65	5117	2016		AU	F2&F4	Ehrharta erecta	1	Austrodanthonia racemosa and Microlaena stipoides	4	A_N	community	Alien	Invasive	Poaceae	Grass	Perennial	No	Native	Native	Poaceae	Grass	Perennial	No	2	0	0	1	0	1	DC	2	Growth	0	Biomass	RCE	4	51.122	9.96825	35.122	0.572727	1.18552	1.42727	0.81448	1.06996	-0.429345
66	5117	2016		AU	F2&F4	Ehrharta erecta	1	Bothriochloa macra and Themeda australis	4	A_N	community	Alien	Invasive	Poaceae	Grass	Perennial	No	Native	Native	Oceania	Grass	Perennial	No	2	0	0	0	0	1	C	1	Growth	0	Biomass	RCE	4	58.9268	3.36508	62.439	1.08621	0.971061	0.913793	1.02894	-0.106007	0.126009
67	5117	2016		AU	F2&F4	Ehrharta erecta	1	Bothriochloa macra and Themeda australis	4	A_N	community	Alien	Invasive	Poaceae	Grass	Perennial	No	Native	Native	Oceania	Grass	Perennial	No	2	0	0	1	0	0	D	1	Growth	0	Biomass	RCE	4	58.9268	11.619	34.7317	0.512195	1.25833	1.4878	0.741667	1.45675	-0.501503
68	5117	2016		AU	F2&F4	Ehrharta erecta	1	Bothriochloa macra and Themeda australis	4	A_N	community	Alien	Invasive	Poaceae	Grass	Perennial	No	Native	Native	Oceania	Grass	Perennial	No	2	0	0	1	0	1	DC	2	Growth	0	Biomass	RCE	4	58.9268	9.96825	47.2195	0.572727	1.11029	1.42727	0.889706	0.938609	-0.376639
69	5284	2015	2012	US	S1-3					N_A	community													1	0	1	0	0	0	P	1	Growth	0	Biomass	RCE	1.034	0.022	2.36	0.028	0.609311	0.88	1.39069	1.12	0.444255	-0.194644
70	5284	2015	2012	US	S1-3					N_A	community													1	0	1	0	0	0	P	1	Growth	0	Biomass	RCE	1.034	0.022	3.6	0.116	0.446267	0.318841	1.55373	1.68116	-0.285538	0.0820129
71	5284	2015	2012	US	S1-3					N_A	community													1	0	0	1	0	0	D	1	Growth	0	Biomass	RCE	1.034	0.022	0.03	0.016	1.94361	1.15789	0.056391	0.842105	-0.404255	13.9333
72	5284	2015	2012	US	S1-3					N_A	community													1	0	0	1	0	0	D	1	Growth	0	Biomass	RCE	1.034	0.022	0.604	0.002	1.26252	1.83333	0.737485	0.166667	0.452128	-0.774007
73	5284	2015	2012	US	S1-3					A_N	community													1	0	1	0	0	0	P	1	Growth	0	Biomass	RCE	0.022	1.034	0.028	2.36	0.88	0.609311	1.12	1.39069	-0.307602	0.241687
74	5284	2015	2012	US	S1-3					A_N	community													1	0	1	0	0	0	P	1	Growth	0	Biomass	RCE	0.022	1.034	0.116	3.6	0.318841	0.446267	1.68116	1.55373	0.399655	-0.0757966
75	5284	2015	2012	US	S1-3					A_N	community													1	0	0	1	0	0	D	1	Growth	0	Biomass	RCE	0.022	1.034	0.016	0.03	1.15789	1.94361	0.842105	0.056391	0.678571	-0.933036
76	5284	2015	2012	US	S1-3					A_N	community													1	0	0	1	0	0	D	1	Growth	0	Biomass	RCE	0.022	1.034	0.002	0.604	1.83333	1.26252	0.166667	0.737485	-0.311355	3.42491
77	5547	2014	2011	CN	F1a&b	Sphagneticola trilobata/Wedelia trilobata	1	Sphagneticola calendulacea/Wedelia chinensis	1	A_N	individual	Alien	Invasive	Asteraceae	Grass	Perennial	No	Native	Native	Asteraceae	Grass	Perennial	No	1	0	0	0	1	0	N	1	Growth	0	Biomass	RCE	6.74157	3.08989	12.3596	4.07303	0.705882	0.862745	1.29412	1.13725	0.222222	-0.121212
78	5547	2014	2011	CN	F1a&b	Axonopus compressus	1	Stenotaphrum helferi	1	A_N	individual	Alien	Invasive	Poaceae	Grass	Perennial	No	Native	Native	Poaceae	Grass	Perennial	No	1	0	0	0	1	0	N	1	Growth	0	Biomass	RCE	7.58427	9.26966	13.3427	11.6573	0.724832	0.885906	1.27517	1.11409	0.222222	-0.126316
79	5547	2014	2011	CN	F1a&b	Panicum repens	1	Panicum brevifolium	1	A_N	individual	Alien	Invasive	Poaceae	Grass	Perennial	No	Native	Native	Poaceae	Grass	Annual	No	1	0	0	0	1	0	N	1	Growth	0	Biomass	RCE	3.23034	4.63483	5.19663	12.6404	0.766667	0.536585	1.23333	1.46341	-0.300106	0.186552
80	5547	2014	2011	CN	F1a&b	Paspalum conjugatum	1	Paspalum distichum	1	A_A	individual	Alien	Invasive	Poaceae	Grass	Perennial	No	Alien	Naturalized	Poaceae	Grass	Perennial	No	1	0	0	0	1	0	N	1	Growth	0	Biomass	RCE	4.07303	3.93258	9.26966	5.89888	0.610526	0.8	1.38947	1.2	0.310345	-0.136364
81	5547	2014	2011	CN	F1a&b	Ipomoea cairica	1	Ipomoea pes-caprae	1	A_N	individual	Alien	Invasive	Convolvulaceae	Herb	Perennial	No	Native	Native	Convolvulaceae	Herb	Perennial	No	1	0	0	0	1	0	N	1	Growth	0	Biomass	RCE	1.1236	2.24719	4.35393	2.24719	0.410256	1	1.58974	1	1.4375	-0.370968
82	5547	2014	2011	CN	F1a&b	Alternanthera philoxeroides	1	Alternanthera sessilis	1	A_N	individual	Alien	Invasive	Amaranthaceae	Herb	Perennial	No	Native	Native	Amaranthaceae	Herb	Perennial	No	1	0	0	0	1	0	N	1	Growth	0	Biomass	RCE	4.63483	12.6404	10.3933	22.7528	0.616822	0.714286	1.38318	1.28571	0.158009	-0.0704633
83	5547	2014	2011	CN	F1a&b	Sphagneticola calendulacea/Wedelia chinensis	1	Sphagneticola trilobata/Wedelia trilobata	1	N_A	individual	Native	Native	Asteraceae	Grass	Perennial	No	Alien	Invasive	Asteraceae	Grass	Perennial	No	1	0	0	0	1	0	N	1	Growth	0	Biomass	RCE	3.08989	6.74157	4.07303	12.3596	0.862745	0.705882	1.13725	1.29412	-0.181818	0.137931
84	5547	2014	2011	CN	F1a&b	Stenotaphrum helferi	1	Axonopus compressus	1	N_A	individual	Native	Native	Poaceae	Grass	Perennial	No	Alien	Invasive	Poaceae	Grass	Perennial	No	1	0	0	0	1	0	N	1	Growth	0	Biomass	RCE	9.26966	7.58427	11.6573	13.3427	0.885906	0.724832	1.11409	1.27517	-0.181818	0.144578
85	5547	2014	2011	CN	F1a&b	Panicum brevifolium	1	Panicum repens	1	N_A	individual	Native	Native	Poaceae	Grass	Annual	No	Alien	Invasive	Poaceae	Grass	Perennial	No	1	0	0	0	1	0	N	1	Growth	0	Biomass	RCE	4.63483	3.23034	12.6404	5.19663	0.536585	0.766667	1.46341	1.23333	0.428788	-0.157222
86	5547	2014	2011	CN	F1a&b	Paspalum distichum	1	Paspalum conjugatum	1	A_A	individual	Alien	Naturalized	Poaceae	Grass	Perennial	No	Alien	Invasive	Poaceae	Grass	Perennial	No	1	0	0	0	1	0	N	1	Growth	0	Biomass	RCE	3.93258	4.07303	5.89888	9.26966	0.8	0.610526	1.2	1.38947	-0.236842	0.157895
87	5547	2014	2011	CN	F1a&b	Ipomoea pes-caprae	1	Ipomoea cairica	1	N_A	individual	Native	Native	Convolvulaceae	Herb	Perennial	No	Alien	Invasive	Convolvulaceae	Herb	Perennial	No	1	0	0	0	1	0	N	1	Growth	0	Biomass	RCE	2.24719	1.1236	2.24719	4.35393	1	0.410256	1	1.58974	-0.589744	0.589744
88	5547	2014	2011	CN	F1a&b	Alternanthera sessilis	1	Alternanthera philoxeroides	1	N_A	individual	Native	Native	Amaranthaceae	Herb	Perennial	No	Alien	Invasive	Amaranthaceae	Herb	Perennial	No	1	0	0	0	1	0	N	1	Growth	0	Biomass	RCE	12.6404	4.63483	22.7528	10.3933	0.714286	0.616822	1.28571	1.38318	-0.136449	0.0758048
89	6460	2010		BE	F2	Lathyrus latifolius	1	Lathyrus pratensis	1	A_N	individual	Alien	Naturalized	Fabaceae	Herb	Perennial	Yes	Native	Native	Fabaceae	Herb	Perennial	Yes	1	1	0	0	0	0	T	1	Growth	0	Biomass	RCE	0.908108	1.47027	1.85946	0.994595	0.65625	1.19298	1.34375	0.807018	0.817878	-0.399429
90	6460	2010		BE	F2	Cerastium tomentosum	1	Cerastium arvense	1	A_N	individual	Alien	Naturalized	Caryophyllaceae	Herb	Perennial	No	Native	Native	Caryophyllaceae	Herb	Perennial	No	1	1	0	0	0	0	T	1	Growth	0	Biomass	RCE	3.11351	5.79459	4.67027	5.62162	0.8	1.01515	1.2	0.984848	0.268939	-0.179293
91	6460	2010		BE	F2	Artemisia verlotiorum	1	Artemisia vulgaris	1	A_N	individual	Alien	Naturalized	Asteraceae	Herb	Perennial	No	Native	Native	Asteraceae	Herb		No	1	1	0	0	0	0	T	1	Growth	0	Biomass	RCE	3.02703	3.67568	4.41081	2.98378	0.813953	1.1039	1.18605	0.896104	0.356215	-0.244461
92	6460	2010		BE	F2	Solidago gigantea	1	Solidago virgaurea	1	A_N	individual	Alien	Invasive	Asteraceae	Herb	Perennial	No	Native	Native	Asteraceae	Herb		No	1	1	0	0	0	0	T	1	Growth	0	Biomass	RCE	2.20541	0.994595	2.72432	0.994595	0.894737	1	1.10526	1	0.117647	-0.0952381
93	6460	2010		BE	F2	Impatiens glandulifera	1	Impatiens noli-tangere	1	A_N	individual	Alien	Invasive	Balsaminaceae	Herb	Annual	No	Native	Native	Balsaminaceae	Herb	Annual	No	1	1	0	0	0	0	T	1	Growth	0	Biomass	RCE	1.98919	1.47027	2.16216	1.16757	0.958333	1.11475	1.04167	0.885246	0.163222	-0.150164
94	6460	2010		BE	F2	Senecio inaequidens	1	Senecio jacobaea	1	A_N	individual	Alien	Invasive	Asteraceae	Herb	Perennial	No	Native	Native	Asteraceae	Herb	Perennial	No	1	1	0	0	0	0	T	1	Growth	0	Biomass	RCE	5.36216	4.62703	5.70811	2.94054	0.96875	1.22286	1.03125	0.777143	0.262304	-0.246407
95	6460	2010		BE	F2	Bidens frondosa	1	Bidens tripartita	1	A_N	individual	Alien	Naturalized	Asteraceae	Herb	Annual	No	Native	Native	Asteraceae	Herb	Annual	No	1	1	0	0	0	0	T	1	Growth	0	Biomass	RCE	3.58919	3.15676	3.15676	2.11892	1.0641	1.19672	0.935897	0.803279	0.12463	-0.141702
96	6460	2010		BE	F2	Rumex scutatus	1	Rumex acetosa	1	A_N	individual	Alien	Naturalized	Polygonaceae	Herb		No	Native	Native	Polygonaceae	Herb	Perennial	No	1	1	0	0	0	0	T	1	Growth	0	Biomass	RCE	4.41081	3.02703	3.76216	5.96757	1.07937	0.673077	0.920635	1.32692	-0.376414	0.441313
97	6460	2010		BE	F2	Barbareae stricta	1	Barbareae vulgaris	1	A_N	individual	Alien	Naturalized	Brassicaceae	Herb		No	Native	Native	Brassicaceae	Herb	Biennial	No	1	1	0	0	0	0	T	1	Growth	0	Biomass	RCE	2.68108	3.28649	2.11892	2.76757	1.11712	1.08571	0.882883	0.914286	-0.0281106	0.0355685
98	6460	2010		BE	F2	Lepidium draba	1	Lepidium campestre	1	A_N	individual	Alien	Naturalized	Brassicaceae	Herb	Perennial	No	Native	Native	Brassicaceae	Herb	Annual	No	1	1	0	0	0	0	T	1	Growth	0	Biomass	RCE	2.07568	4.67027	1.16757	3.07027	1.28	1.2067	0.72	0.793296	-0.0572626	0.1018
99	6460	2010		BE	F2	Lathyrus pratensis	1	Lathyrus latifolius	1	N_A	individual	Native	Native	Fabaceae	Herb	Perennial	Yes	Alien	Naturalized	Fabaceae	Herb	Perennial	Yes	1	1	0	0	0	0	T	1	Growth	0	Biomass	RCE	1.47027	0.908108	0.994595	1.85946	1.19298	0.65625	0.807018	1.34375	-0.449908	0.665082
100	6460	2010		BE	F2	Cerastium arvense	1	Cerastium tomentosum	1	N_A	individual	Native	Native	Caryophyllaceae	Herb	Perennial	No	Alien	Naturalized	Caryophyllaceae	Herb	Perennial	No	1	1	0	0	0	0	T	1	Growth	0	Biomass	RCE	5.79459	3.11351	5.62162	4.67027	1.01515	0.8	0.984848	1.2	-0.21194	0.218462
101	6460	2010		BE	F2	Artemisia vulgaris	1	Artemisia verlotiorum	1	N_A	individual	Native	Native	Asteraceae	Herb		No	Alien	Naturalized	Asteraceae	Herb	Perennial	No	1	1	0	0	0	0	T	1	Growth	0	Biomass	RCE	3.67568	3.02703	2.98378	4.41081	1.1039	0.813953	0.896104	1.18605	-0.262654	0.323559
102	6460	2010		BE	F2	Solidago virgaurea	1	Solidago gigantea	1	N_A	individual	Native	Native	Asteraceae	Herb		No	Alien	Invasive	Asteraceae	Herb	Perennial	No	1	1	0	0	0	0	T	1	Growth	0	Biomass	RCE	0.994595	2.20541	0.994595	2.72432	1	0.894737	1	1.10526	-0.105263	0.105263
103	6460	2010		BE	F2	Impatiens noli-tangere	1	Impatiens glandulifera	1	N_A	individual	Native	Native	Balsaminaceae	Herb	Annual	No	Alien	Invasive	Balsaminaceae	Herb	Annual	No	1	1	0	0	0	0	T	1	Growth	0	Biomass	RCE	1.47027	1.98919	1.16757	2.16216	1.11475	0.958333	0.885246	1.04167	-0.140319	0.176698
104	6460	2010		BE	F2	Senecio jacobaea	1	Senecio inaequidens	1	N_A	individual	Native	Native	Asteraceae	Herb	Perennial	No	Alien	Invasive	Asteraceae	Herb	Perennial	No	1	1	0	0	0	0	T	1	Growth	0	Biomass	RCE	4.62703	5.36216	2.94054	5.70811	1.22286	0.96875	0.777143	1.03125	-0.207798	0.326976
105	6460	2010		BE	F2	Bidens tripartita	1	Bidens frondosa	1	N_A	individual	Native	Native	Asteraceae	Herb	Annual	No	Alien	Naturalized	Asteraceae	Herb	Annual	No	1	1	0	0	0	0	T	1	Growth	0	Biomass	RCE	3.15676	3.58919	2.11892	3.15676	1.19672	1.0641	0.803279	0.935897	-0.110818	0.165097
106	6460	2010		BE	F2	Rumex acetosa	1	Rumex scutatus	1	N_A	individual	Native	Native	Polygonaceae	Herb	Perennial	No	Alien	Naturalized	Polygonaceae	Herb		No	1	1	0	0	0	0	T	1	Growth	0	Biomass	RCE	3.02703	4.41081	5.96757	3.76216	0.673077	1.07937	1.32692	0.920635	0.603628	-0.306188
107	6460	2010		BE	F2	Barbareae vulgaris	1	Barbareae stricta	1	N_A	individual	Native	Native	Brassicaceae	Herb	Biennial	No	Alien	Naturalized	Brassicaceae	Herb		No	1	1	0	0	0	0	T	1	Growth	0	Biomass	RCE	3.28649	2.68108	2.76757	2.11892	1.08571	1.11712	0.914286	0.882883	0.0289237	-0.0343468
108	6460	2010		BE	F2	Lepidium campestre	1	Lepidium draba	1	N_A	individual	Native	Native	Brassicaceae	Herb	Annual	No	Alien	Naturalized	Brassicaceae	Herb	Perennial	No	1	1	0	0	0	0	T	1	Growth	0	Biomass	RCE	4.67027	2.07568	3.07027	1.16757	1.2067	1.28	0.793296	0.72	0.0607407	-0.0923944
109	30	2019	2016	DE	S2	Prunus serotina	1	Fagus sylvatica	1	N_A	individual	Native	Native	Rosaceae	Tree	Perennial	No	Alien	Invasive	Fagaceae	tree	Perennial	No	1	0	0	0	1	0	N	1	Growth	0	total biomass	RNE	22.074	3.181	27.044	3.742	0.898815	0.918966	1.10118	1.08103	0.0224191	-0.0182991
110	30	2019	2016	DE	S2	Robinia pseudoacacia	1	Fagus sylvatica	1	N_A	individual	Native	Native	Fabaceae	Tree	Perennial	Yse	Alien	Invasive	Fagaceae	tree	Perennial	No	1	0	0	0	1	0	N	1	Growth	0	total biomass	RNE	22.131	3.611	19.521	4.441	1.06266	0.89692	0.937338	1.10308	-0.155969	0.176822
111	30	2019	2016	DE	S2	Prunus serotina	1	Quercus robur	1	N_A	individual	Native	Native	Rosaceae	Tree	Perennial	No	Alien	Invasive	Fagaceae	tree	Perennial	No	1	0	0	0	1	0	N	1	Growth	0	total biomass	RNE	19.522	7.067	21.402	7.55	0.954061	0.966956	1.04594	1.03304	0.013516	-0.0123287
112	30	2019	2016	DE	S2	Robinia pseudoacacia	1	Quercus robur	1	N_A	individual	Native	Native	Fabaceae	Tree	Perennial	Yse	Alien	Invasive	Fagaceae	tree	Perennial	No	1	0	0	0	1	0	N	1	Growth	0	total biomass	RNE	10.085	12.615	14.371	8.522	0.824746	1.19364	1.17525	0.806359	0.447283	-0.313885
113	30	2019	2016	DE	S2	Prunus serotina	1	Pinus sylvestris	1	N_A	individual	Native	Native	Rosaceae	Tree	Perennial	No	Alien	Invasive	Pinaceae	tree	Perennial	No	1	0	0	0	1	0	N	1	Growth	0	total biomass	RNE	8.027	3.61	9.52	4.148	0.914914	0.930652	1.08509	1.06935	0.0172016	-0.0145039
114	30	2019	2016	DE	S2	Robinia pseudoacacia	1	Pinus sylvestris	1	N_A	individual	Native	Native	Fabaceae	Tree	Perennial	Yse	Alien	Invasive	Pinaceae	tree	Perennial	No	1	0	0	0	1	0	N	1	Growth	0	total biomass	RNE	9.734	5.236	11.401	3.656	0.921126	1.17769	1.07887	0.822312	0.278531	-0.237805
115	30	2019	2016	DE	S2	Fagus sylvatica	1	Prunus serotina	1	A_N	individual	Alien	Invasive	Fagaceae	Tree	Perennial	No	Native	Native	Rosaceae	tree	Perennial	No	1	0	0	0	1	0	N	1	Growth	0	total biomass	RNE	3.181	22.074	3.742	27.044	0.918966	0.898815	1.08103	1.10118	-0.0219276	0.0186402
116	30	2019	2016	DE	S2	Quercus robur	1	Prunus serotina	1	A_N	individual	Alien	Invasive	Fagaceae	Tree	Perennial	No	Native	Native	Rosaceae	tree	Perennial	No	1	0	0	0	1	0	N	1	Growth	0	total biomass	RNE	3.611	22.131	4.441	19.521	0.89692	1.06266	1.10308	0.937338	0.18479	-0.150254
117	30	2019	2016	DE	S2	Pinus sylvestris	1	Prunus serotina	1	A_N	individual	Alien	Invasive	Pinaceae	Tree	Perennial	No	Native	Native	Rosaceae	tree	Perennial	No	1	0	0	0	1	0	N	1	Growth	0	total biomass	RNE	7.067	19.522	7.55	21.402	0.966956	0.954061	1.03304	1.04594	-0.0133358	0.0124826
118	30	2019	2016	DE	S2	Fagus sylvatica	1	Robinia pseudoacacia	1	A_N	individual	Alien	Invasive	Fagaceae	Tree	Perennial	No	Native	Native	Fabaceae	tree	Perennial	Yse	1	0	0	0	1	0	N	1	Growth	0	total biomass	RNE	12.615	10.085	8.522	14.371	1.19364	0.824746	0.806359	1.17525	-0.30905	0.457483
119	30	2019	2016	DE	S2	Quercus robur	1	Robinia pseudoacacia	1	A_N	individual	Alien	Invasive	Fagaceae	Tree	Perennial	No	Native	Native	Fabaceae	tree	Perennial	Yse	1	0	0	0	1	0	N	1	Growth	0	total biomass	RNE	3.61	8.027	4.148	9.52	0.930652	0.914914	1.06935	1.08509	-0.0169107	0.0147174
120	30	2019	2016	DE	S2	Pinus sylvestris	1	Robinia pseudoacacia	1	A_N	individual	Alien	Invasive	Pinaceae	Tree	Perennial	No	Native	Native	Fabaceae	tree	Perennial	Yse	1	0	0	0	1	0	N	1	Growth	0	total biomass	RNE	5.236	9.734	3.656	11.401	1.17769	0.921126	0.822312	1.07887	-0.217852	0.312
121	34	2019	2016	US	F1		5	Acmispon glaber	5	N_A	community							Alien	Invasive	Fabaceae	Shrub	Perennial	Yes	2	0	0	0	1	0	N	1	Growth	0	Shoot biomass	RNE	0.994505	0.148352	1.25824	0.148352	0.882927	1	1.11707	1	0.132597	-0.104803
122	34	2019	2016	US	F1		5	Acmispon glaber	5	N_A	community							Alien	Invasive	Fabaceae	Shrub	Perennial	Yes	2	0	0	1	1	0	DN	2	Growth	0	Shoot biomass	RNE	0.994505	0.148352	0.917582	0.137363	1.04023	1.03846	0.95977	0.961538	-0.00169996	0.00184247
123	34	2019	2016	US	F1		5	Acmispon glaber	5	N_A	community							Alien	Invasive	Fabaceae	Shrub	Perennial	Yes	2	0	0	1	0	0	D	1	Growth	0	Shoot biomass	RNE	0.994505	0.148352	0.615385	0.296703	1.23549	0.666667	0.764505	1.33333	-0.460405	0.744048
124	34	2019	2016	US	F1		5	Artemisia californica	5	N_A	community							Alien	Invasive	Asteraceae	Shrub	Perennial	No	2	0	0	0	1	0	N	1	Growth	0	Shoot biomass	RNE	0.961538	0.164835	1.26923	0.131868	0.862069	1.11111	1.13793	0.888889	0.288889	-0.218855
125	34	2019	2016	US	F1		5	Artemisia californica	5	N_A	community							Alien	Invasive	Asteraceae	Shrub	Perennial	No	2	0	0	1	1	0	DN	2	Growth	0	Shoot biomass	RNE	0.961538	0.164835	0.978022	0.137363	0.991501	1.09091	1.0085	0.909091	0.10026	-0.09857
126	34	2019	2016	US	F1		5	Artemisia californica	5	N_A	community							Alien	Invasive	Asteraceae	Shrub	Perennial	No	2	0	0	1	0	0	D	1	Growth	0	Shoot biomass	RNE	0.961538	0.164835	0.659341	0.274725	1.18644	0.75	0.813559	1.25	-0.367857	0.536458
127	34	2019	2016	US	F1		5	Encelia californica	5	N_A	community							Alien	Invasive	Asteraceae	Shrub	Perennial	No	2	0	0	0	1	0	N	1	Growth	0	Shoot biomass	RNE	0.450549	0.258242	0.912088	0.285714	0.66129	0.949495	1.33871	1.05051	0.435822	-0.215285
128	34	2019	2016	US	F1		5	Encelia californica	5	N_A	community							Alien	Invasive	Asteraceae	Shrub	Perennial	No	2	0	0	1	1	0	DN	2	Growth	0	Shoot biomass	RNE	0.450549	0.258242	0.615385	0.313187	0.845361	0.903846	1.15464	1.09615	0.0691839	-0.0506525
129	34	2019	2016	US	F1		5	Encelia californica	5	N_A	community							Alien	Invasive	Asteraceae	Shrub	Perennial	No	2	0	0	1	0	0	D	1	Growth	0	Shoot biomass	RNE	0.450549	0.258242	0.32967	0.456044	1.15493	0.723077	0.84507	1.27692	-0.373921	0.511026
130	34	2019	2016	US	F1		5	Salvia mellifera	5	N_A	community							Alien	Invasive	Lamiaceae	Shrub	Perennial	No	2	0	0	0	1	0	N	1	Growth	0	Shoot biomass	RNE	1.13736	0.192308	1.26923	0.137363	0.945205	1.16667	1.05479	0.833333	0.2343	-0.209957
131	34	2019	2016	US	F1		5	Salvia mellifera	5	N_A	community							Alien	Invasive	Lamiaceae	Shrub	Perennial	No	2	0	0	1	1	0	DN	2	Growth	0	Shoot biomass	RNE	1.13736	0.192308	1.06044	0.148352	1.035	1.12903	0.965	0.870968	0.0908524	-0.0974428
132	34	2019	2016	US	F1		5	Salvia mellifera	5	N_A	community							Alien	Invasive	Lamiaceae	Shrub	Perennial	No	2	0	0	1	0	0	D	1	Growth	0	Shoot biomass	RNE	1.13736	0.192308	0.824176	0.368132	1.15966	0.686275	0.840336	1.31373	-0.408213	0.563333
133	34	2019	2016	US	F1		5	Stipa pulchra	5	N_A	community							Alien	Invasive	Poaceae	Herb	Perennial	No	2	0	0	0	1	0	N	1	Growth	0	Shoot biomass	RNE	0.604396	0.236264	1.26923	0.214286	0.645161	1.04878	1.35484	0.95122	0.62561	-0.297909
134	34	2019	2016	US	F1		5	Stipa pulchra	5	N_A	community							Alien	Invasive	Poaceae	Herb	Perennial	No	2	0	0	1	1	0	DN	2	Growth	0	Shoot biomass	RNE	0.604396	0.236264	0.615385	0.208791	0.990991	1.06173	1.00901	0.938272	0.0713805	-0.0701058
135	34	2019	2016	US	F1		5	Stipa pulchra	5	N_A	community							Alien	Invasive	Poaceae	Herb	Perennial	No	2	0	0	1	0	0	D	1	Growth	0	Shoot biomass	RNE	0.604396	0.236264	0.412088	0.450549	1.18919	0.688	0.810811	1.312	-0.421455	0.618133
136	34	2019	2016	US	F1		5	Avena fatua	5	A_N	community							Native	Native	Poaceae	Herb	Annual	No	2	0	0	0	1	0	N	1	Growth	0	Shoot biomass	RNE	0.148352	0.994505	0.148352	1.25824	1	0.882927	1	1.11707	-0.117073	0.117073
137	34	2019	2016	US	F1		5	Avena fatua	5	A_N	community							Native	Native	Poaceae	Herb	Annual	No	2	0	0	1	1	0	DN	2	Growth	0	Shoot biomass	RNE	0.148352	0.994505	0.137363	0.917582	1.03846	1.04023	0.961538	0.95977	0.00170285	-0.00183908
138	34	2019	2016	US	F1		5	Avena fatua	5	A_N	community							Native	Native	Poaceae	Herb	Annual	No	2	0	0	1	0	0	D	1	Growth	0	Shoot biomass	RNE	0.148352	0.994505	0.296703	0.615385	0.666667	1.23549	1.33333	0.764505	0.853242	-0.426621
139	34	2019	2016	US	F1		5	Bromus diandrus	5	A_N	community							Native	Native	Poaceae	Herb	Annual	No	2	0	0	0	1	0	N	1	Growth	0	Shoot biomass	RNE	0.164835	0.961538	0.131868	1.26923	1.11111	0.862069	0.888889	1.13793	-0.224138	0.280172
140	34	2019	2016	US	F1		5	Bromus diandrus	5	A_N	community							Native	Native	Poaceae	Herb	Annual	No	2	0	0	1	1	0	DN	2	Growth	0	Shoot biomass	RNE	0.164835	0.961538	0.137363	0.978022	1.09091	0.991501	0.909091	1.0085	-0.0911237	0.109348
141	34	2019	2016	US	F1		5	Bromus diandrus	5	A_N	community							Native	Native	Poaceae	Herb	Annual	No	2	0	0	1	0	0	D	1	Growth	0	Shoot biomass	RNE	0.164835	0.961538	0.274725	0.659341	0.75	1.18644	1.25	0.813559	0.581921	-0.349153
142	34	2019	2016	US	F1		5	Centaurea melitensis	5	A_N	community							Native	Native	Asteraceae	Herb	Annual	No	2	0	0	0	1	0	N	1	Growth	0	Shoot biomass	RNE	0.258242	0.450549	0.285714	0.912088	0.949495	0.66129	1.05051	1.33871	-0.303535	0.274349
143	34	2019	2016	US	F1		5	Centaurea melitensis	5	A_N	community							Native	Native	Asteraceae	Herb	Annual	No	2	0	0	1	1	0	DN	2	Growth	0	Shoot biomass	RNE	0.258242	0.450549	0.313187	0.615385	0.903846	0.845361	1.09615	1.15464	-0.0647072	0.053355
144	34	2019	2016	US	F1		5	Centaurea melitensis	5	A_N	community							Native	Native	Asteraceae	Herb	Annual	No	2	0	0	1	0	0	D	1	Growth	0	Shoot biomass	RNE	0.258242	0.450549	0.456044	0.32967	0.723077	1.15493	1.27692	0.84507	0.597243	-0.338198
145	34	2019	2016	US	F1		5	Erodium cicutarium	5	A_N	community							Native	Native	Geraniaceae	Herb	Annual	No	2	0	0	0	1	0	N	1	Growth	0	Shoot biomass	RNE	0.192308	1.13736	0.137363	1.26923	1.16667	0.945205	0.833333	1.05479	-0.189824	0.265753
146	34	2019	2016	US	F1		5	Erodium cicutarium	5	A_N	community							Native	Native	Geraniaceae	Herb	Annual	No	2	0	0	1	1	0	DN	2	Growth	0	Shoot biomass	RNE	0.192308	1.13736	0.148352	1.06044	1.12903	1.035	0.870968	0.965	-0.0832857	0.107963
147	34	2019	2016	US	F1		5	Erodium cicutarium	5	A_N	community							Native	Native	Geraniaceae	Herb	Annual	No	2	0	0	1	0	0	D	1	Growth	0	Shoot biomass	RNE	0.192308	1.13736	0.368132	0.824176	0.686275	1.15966	1.31373	0.840336	0.689796	-0.360341
148	34	2019	2016	US	F1		5	Hirschfeldia incana	5	A_N	community							Native	Native	Brassicaceae	Herb	Annual	No	2	0	0	0	1	0	N	1	Growth	0	Shoot biomass	RNE	0.236264	0.604396	0.214286	1.26923	1.04878	0.645161	0.95122	1.35484	-0.384846	0.424318
149	34	2019	2016	US	F1		5	Hirschfeldia incana	5	A_N	community							Native	Native	Brassicaceae	Herb	Annual	No	2	0	0	1	1	0	DN	2	Growth	0	Shoot biomass	RNE	0.236264	0.604396	0.208791	0.615385	1.06173	0.990991	0.938272	1.00901	-0.0666248	0.0753912
150	34	2019	2016	US	F1		5	Hirschfeldia incana	5	A_N	community							Native	Native	Brassicaceae	Herb	Annual	No	2	0	0	1	0	0	D	1	Growth	0	Shoot biomass	RNE	0.236264	0.604396	0.450549	0.412088	0.688	1.18919	1.312	0.810811	0.728473	-0.382004
151	100	2018	2016	CN	F2.1	Egeria densa	1	Sparganium angustifolium	1	A_N	individual	Alien	Invasive	Hydrocharitaceae	Herb	Perennial	No	Native	Native	Typhaceae	herb	perennial	No	1	1	0	0	0	0	T	1	Growth	0	Total biomass	RNE	17.7562	6.00146	28.9753	11.3781	0.759924	0.690634	1.24008	1.30937	-0.0911813	0.0558763
152	100	2018	2016	CN	F2.2	Egeria densa	1	Sparganium angustifolium	1	A_N	individual	Alien	Invasive	Hydrocharitaceae	Herb	Perennial	No	Native	Native	Typhaceae	herb	perennial	No	1	1	0	0	0	0	T	1	Fitness	0	Ramet biomass	RNE	1.35689	3.75258	3.39223	8.96907	0.571429	0.589951	1.42857	1.41005	0.0324149	-0.012966
153	100	2018	2016	CN	F3.1	Sparganium angustifolium	1	Egeria densa	1	N_A	individual	Native	Native	Typhaceae	Herb	Perennial	No	Alien	Invasive	Hydrocharitaceae	herb	perennial	No	1	1	0	0	0	0	T	1	Fitness	0	Ramet number	RNE	6.00146	17.7562	11.3781	28.9753	0.690634	0.759924	1.30937	1.24008	0.100329	-0.0529194
154	100	2018	2016	CN	F3.2	Sparganium angustifolium	1	Egeria densa	1	N_A	individual	Native	Native	Typhaceae	Herb	Perennial	No	Alien	Invasive	Hydrocharitaceae	herb	perennial	No	1	1	0	0	0	0	T	1	Growth	0	Total biomass	RNE	3.75258	1.35689	8.96907	3.39223	0.589951	0.571429	1.41005	1.42857	-0.0313972	0.0131363
155	101	2018		CL	F1	Poa annua	1	Deschampsia antarctica	1	A_N	individual	Alien	Invasive	Poaceae	Herb	Perennial	No	Native	Native	Poaceae	Herb	Perennial	No	1	1	0	0	0	0	T	1	Growth	0	biomass	RNE	0.287671	0.0456621	0.570776	0.0913242	0.670213	0.666667	1.32979	1.33333	-0.00529101	0.00266667
156	101	2018		CL	F1	Poa annua	1	Colobanthus quitensis	1	A_N	individual	Alien	Invasive	Poaceae	Herb	Perennial	No	Native	Native	Caryophyllaceae	Herb	Perennial	No	1	1	0	0	0	0	T	1	Growth	0	biomass	RNE	0.342466	0.0397827	0.675799	0.085788	0.672646	0.63363	1.32735	1.36637	-0.0580028	0.0293933
157	101	2018		CL	F1	Deschampsia antarctica	1	Poa annua	1	N_A	individual	Native	Native	Poaceae	Herb	Perennial	No	Alien	Invasive	Poaceae	Herb	Perennial	No	1	1	0	0	0	0	T	1	Growth	0	biomass	RNE	0.0456621	0.287671	0.0913242	0.570776	0.666667	0.670213	1.33333	1.32979	0.00531915	-0.00265957
158	101	2018		CL	F1	Colobanthus quitensis	1	Poa annua	1	N_A	individual	Native	Native	Caryophyllaceae	Herb	Perennial	No	Alien	Invasive	Poaceae	Herb	Perennial	No	1	1	0	0	0	0	T	1	Growth	0	biomass	RNE	0.0397827	0.342466	0.085788	0.675799	0.63363	0.672646	1.36637	1.32735	0.0615743	-0.028554
159	101	2018		CL	F2	Poa annua	1	Deschampsia antarctica	1	A_N	individual	Alien	Invasive	Poaceae	Herb	Perennial	No	Native	Native	Poaceae	Herb	Perennial	No	2	1	0	0	0	0	T	1	Growth	0	biomass	RNE	0.095334	0.0590909	0.0932851	0.0704545	1.01086	0.912281	0.989137	1.08772	-0.0975226	0.0996645
160	101	2018		CL	F2	Poa annua	1	Deschampsia antarctica	1	A_N	individual	Alien	Invasive	Poaceae	Herb	Perennial	No	Native	Native	Poaceae	Herb	Perennial	No	2	1	0	0	1	0	TN	2	Growth	0	biomass	RNE	0.095334	0.0590909	0.530888	0.0863636	0.304473	0.8125	1.69553	1.1875	1.66854	-0.299628
161	101	2018		CL	F2	Poa annua	1	Deschampsia antarctica	1	A_N	individual	Alien	Invasive	Poaceae	Herb	Perennial	No	Native	Native	Poaceae	Herb	Perennial	No	2	0	0	0	1	0	N	1	Growth	0	biomass	RNE	0.095334	0.0590909	0.0986829	0.0659091	0.982739	0.945455	1.01726	1.05455	-0.0379398	0.0366523
162	101	2018		CL	F2	Poa annua	1	Colobanthus quitensis	1	A_N	individual	Alien	Invasive	Poaceae	Herb	Perennial	No	Native	Native	Caryophyllaceae	Herb	Perennial	No	2	1	0	0	0	0	T	1	Growth	0	biomass	RNE	0.130183	0.0818182	0.107679	0.0568182	1.09461	1.18033	0.905393	0.819672	0.0783117	-0.0946778
163	101	2018		CL	F2	Poa annua	1	Colobanthus quitensis	1	A_N	individual	Alien	Invasive	Poaceae	Herb	Perennial	No	Native	Native	Caryophyllaceae	Herb	Perennial	No	2	1	0	0	1	0	TN	2	Growth	0	biomass	RNE	0.130183	0.0818182	0.318363	0.0454545	0.580466	1.28571	1.41953	0.714286	1.21497	-0.496817
164	101	2018		CL	F2	Poa annua	1	Colobanthus quitensis	1	A_N	individual	Alien	Invasive	Poaceae	Herb	Perennial	No	Native	Native	Caryophyllaceae	Herb	Perennial	No	2	0	0	0	1	0	N	1	Growth	0	biomass	RNE	0.130183	0.0818182	0.0771178	0.0522727	1.25598	1.22034	0.74402	0.779661	-0.0283771	0.0479034
165	101	2018		CL	F2	Deschampsia antarctica	1	Poa annua	1	N_A	individual	Native	Native	Poaceae	Herb	Perennial	No	Alien	Invasive	Poaceae	Herb	Perennial	No	2	1	0	0	0	0	T	1	Growth	0	biomass	RNE	0.0590909	0.095334	0.0704545	0.0932851	0.912281	1.01086	1.08772	0.989137	0.108061	-0.0906318
166	101	2018		CL	F2	Deschampsia antarctica	1	Poa annua	1	N_A	individual	Native	Native	Poaceae	Herb	Perennial	No	Alien	Invasive	Poaceae	Herb	Perennial	No	2	1	0	0	1	0	TN	2	Growth	0	biomass	RNE	0.0590909	0.095334	0.0863636	0.530888	0.8125	0.304473	1.1875	1.69553	-0.625264	0.427812
167	101	2018		CL	F2	Deschampsia antarctica	1	Poa annua	1	N_A	individual	Native	Native	Poaceae	Herb	Perennial	No	Alien	Invasive	Poaceae	Herb	Perennial	No	2	0	0	0	1	0	N	1	Growth	0	biomass	RNE	0.0590909	0.095334	0.0659091	0.0986829	0.945455	0.982739	1.05455	1.01726	0.039436	-0.0353564
168	101	2018		CL	F2	Colobanthus quitensis	1	Poa annua	1	N_A	individual	Native	Native	Caryophyllaceae	Herb	Perennial	No	Alien	Invasive	Poaceae	Herb	Perennial	No	2	1	0	0	0	0	T	1	Growth	0	biomass	RNE	0.0818182	0.130183	0.0568182	0.107679	1.18033	1.09461	0.819672	0.905393	-0.0726244	0.104579
169	101	2018		CL	F2	Colobanthus quitensis	1	Poa annua	1	N_A	individual	Native	Native	Caryophyllaceae	Herb	Perennial	No	Alien	Invasive	Poaceae	Herb	Perennial	No	2	1	0	0	1	0	TN	2	Growth	0	biomass	RNE	0.0818182	0.130183	0.0454545	0.318363	1.28571	0.580466	0.714286	1.41953	-0.548527	0.987348
170	101	2018		CL	F2	Colobanthus quitensis	1	Poa annua	1	N_A	individual	Native	Native	Caryophyllaceae	Herb	Perennial	No	Alien	Invasive	Poaceae	Herb	Perennial	No	2	0	0	0	1	0	N	1	Growth	0	biomass	RNE	0.0818182	0.130183	0.0522727	0.0771178	1.22034	1.25598	0.779661	0.74402	0.0292059	-0.0457136
171	134	2018	2015	CN	F1	Heteropappus hispidus/Sonchus oleraceus	2	Galinsoga quadriradiata	1	N_A	individual	Native	Native	Asteraceae	Herb	Annual	No	Alien	Invasive	Asteraceae	Herb	Annual	No	1	0	0	0	1	0	N	1	Growth	0	biomass	RNE	0.385692	0.541213	0.702955	2.32037	0.708571	0.378261	1.29143	1.62174	-0.466164	0.255771
172	134	2018	2015	CN	F1	Galinsoga quadriradiata	1	Heteropappus hispidus	1	A_N	individual	Alien	Invasive	Asteraceae	Herb	Annual	No	Native	Native	Asteraceae	Herb	Annual	No	1	0	0	0	1	0	N	1	Growth	0	biomass	RNE	0.541213	0.385692	2.32037	0.702955	0.378261	0.708571	1.62174	1.29143	0.873235	-0.203677
173	134	2018	2015	CN	F1	Galinsoga quadriradiata	1	Sonchus oleraceus	1	A_N	individual	Alien	Invasive	Asteraceae	Herb	Annual	No	Native	Native	Asteraceae	Herb	Annual	No	1	0	0	0	1	0	N	1	Growth	0	biomass	RNE	0.541213	0.429238	2.32037	0.342146	0.378261	1.1129	1.62174	0.887097	1.94216	-0.452997
174	140	2018	2015	US	F1.	Phragmites australis	1	Spartina alterniflora	1	A_N	individual	Alien	Invasive	Poaceae	Herb	Perennial	No	Native	Native	Poaceae	Herb	Perennial	No	2	0	0	0	1	0	N	1	Growth	0	adjusted aboveground biomass	RNE	6.95035	-18.6027	28.5461	-7.32323	0.391608	1.43506	1.60839	0.564935	2.66454	-0.648758
175	140	2018	2015	US	F1.	Phragmites australis	1	Spartina alterniflora	1	A_N	individual	Alien	Invasive	Poaceae	Herb	Perennial	No	Native	Native	Poaceae	Herb	Perennial	No	2	1	0	0	0	0	T	1	Growth	0	adjusted aboveground biomass	RNE	6.95035	-18.6027	7.38182	-14.8214	0.969895	1.11313	1.0301	0.88687	0.14768	-0.139048
176	140	2018	2015	US	F1.	Phragmites australis	1	Spartina alterniflora	1	A_N	individual	Alien	Invasive	Poaceae	Herb	Perennial	No	Native	Native	Poaceae	Herb	Perennial	No	2	1	0	0	1	0	TN	2	Growth	0	adjusted aboveground biomass	RNE	6.95035	-18.6027	32.3273	-4.82143	0.353909	1.58834	1.64609	0.411664	3.48798	-0.749914
177	140	2018	2015	US	F1.	Phragmites australis	1	Spartina alterniflora	1	A_N	individual	Alien	Invasive	Poaceae	Herb	Perennial	No	Native	Native	Poaceae	Herb	Perennial	No	2	0	0	0	1	0	N	1	Growth	0	adjusted aboveground biomass	RNE	6.95035	-18.6027	40.461	14.5623	0.293194	9.20833	1.70681	-7.20833	30.407	-5.22329
178	140	2018	2015	US	F1.	Phragmites australis	1	Spartina alterniflora	1	A_N	individual	Alien	Invasive	Poaceae	Herb	Perennial	No	Native	Native	Poaceae	Herb	Perennial	No	2	1	0	0	1	0	TN	2	Growth	0	adjusted aboveground biomass	RNE	6.95035	-18.6027	44.8	12.8571	0.268611	6.47551	1.73139	-4.47551	23.1074	-3.58493
179	140	2018	2015	US	F2	Spartina alterniflora	1	Phragmites australis	1	N_A	individual	Native	Native	Poaceae	Herb	Perennial	No	Alien	Invasive	Poaceae	Herb	Perennial	No	2	0	0	0	1	0	N	1	Growth	0	adjusted aboveground biomass	RNE	-18.6027	6.95035	-7.32323	28.5461	1.43506	0.391608	0.564935	1.60839	-0.727115	1.84704
180	140	2018	2015	US	F2	Spartina alterniflora	1	Phragmites australis	1	N_A	individual	Native	Native	Poaceae	Herb	Perennial	No	Alien	Invasive	Poaceae	Herb	Perennial	No	2	1	0	0	0	0	T	1	Growth	0	adjusted aboveground biomass	RNE	-18.6027	6.95035	-14.8214	7.38182	1.11313	0.969895	0.88687	1.0301	-0.128677	0.161505
181	140	2018	2015	US	F2	Spartina alterniflora	1	Phragmites australis	1	N_A	individual	Native	Native	Poaceae	Herb	Perennial	No	Alien	Invasive	Poaceae	Herb	Perennial	No	2	1	0	0	1	0	TN	2	Growth	0	adjusted aboveground biomass	RNE	-18.6027	6.95035	-4.82143	32.3273	1.58834	0.353909	0.411664	1.64609	-0.777183	2.99863
182	140	2018	2015	US	F2	Spartina alterniflora	1	Phragmites australis	1	N_A	individual	Native	Native	Poaceae	Herb	Perennial	No	Alien	Invasive	Poaceae	Herb	Perennial	No	2	0	0	0	1	0	N	1	Growth	0	adjusted aboveground biomass	RNE	-18.6027	6.95035	14.5623	40.461	9.20833	0.293194	-7.20833	1.70681	-0.96816	-1.23678
183	140	2018	2015	US	F2	Spartina alterniflora	1	Phragmites australis	1	N_A	individual	Native	Native	Poaceae	Herb	Perennial	No	Alien	Invasive	Poaceae	Herb	Perennial	No	2	1	0	0	1	0	TN	2	Growth	0	adjusted aboveground biomass	RNE	-18.6027	6.95035	12.8571	44.8	6.47551	0.268611	-4.47551	1.73139	-0.958519	-1.38686
184	190	2017	2016	CN	F1	Amaranthus tricolor	1	Amaranthus retroflexus	1	N_A	individual	Native	Native	Amaranthaceae	Herb	Annual	No	Alien	Invasive	Amaranthaceae	Herb	Annual	No	1	0	0	0	1	0	N	1	Growth	0	plant height	RNE	15.1513	24.242	16.2139	26.2184	0.966122	0.960832	1.03388	1.03917	-0.00547493	0.00511613
185	190	2017	2016	CN	F1	Amaranthus tricolor	1	Amaranthus retroflexus	1	N_A	individual	Native	Native	Amaranthaceae	Herb	Annual	No	Alien	Invasive	Amaranthaceae	Herb	Annual	No	1	0	0	0	1	0	N	1	Growth	0	plant height	RNE	15.1513	24.242	17.0611	25.9368	0.940714	0.966225	1.05929	1.03378	0.0271188	-0.0240832
186	190	2017	2016	CN	F1	Amaranthus tricolor	1	Amaranthus retroflexus	1	N_A	individual	Native	Native	Amaranthaceae	Herb	Annual	No	Alien	Invasive	Amaranthaceae	Herb	Annual	No	1	0	0	0	1	0	N	1	Growth	0	plant height	RNE	15.1513	24.242	17.2096	24.6335	0.936395	0.991989	1.06361	1.00801	0.0593703	-0.0522694
187	190	2017	2016	CN	F1	Amaranthus tricolor	1	Amaranthus retroflexus	1	N_A	individual	Native	Native	Amaranthaceae	Herb	Annual	No	Alien	Invasive	Amaranthaceae	Herb	Annual	No	1	0	0	0	1	0	N	1	Growth	0	plant height	RNE	15.1513	24.242	20.5837	28.384	0.847981	0.921293	1.15202	1.07871	0.0864552	-0.0636381
188	190	2017	2016	CN	F1	Amaranthus retroflexus	1	Amaranthus tricolor	1	A_N	individual	Alien	Invasive	Amaranthaceae	Herb	Annual	No	Native	Native	Amaranthaceae	Herb	Annual	No	1	0	0	0	1	0	N	1	Growth	0	plant height	RNE	24.242	15.1513	26.2184	16.2139	0.960832	0.966122	1.03917	1.03388	0.00550507	-0.00509009
189	190	2017	2016	CN	F1	Amaranthus retroflexus	1	Amaranthus tricolor	1	A_N	individual	Alien	Invasive	Amaranthaceae	Herb	Annual	No	Native	Native	Amaranthaceae	Herb	Annual	No	1	0	0	0	1	0	N	1	Growth	0	plant height	RNE	24.242	15.1513	25.9368	17.0611	0.966225	0.940714	1.03378	1.05929	-0.0264028	0.0246775
190	190	2017	2016	CN	F1	Amaranthus retroflexus	1	Amaranthus tricolor	1	A_N	individual	Alien	Invasive	Amaranthaceae	Herb	Annual	No	Native	Native	Amaranthaceae	Herb	Annual	No	1	0	0	0	1	0	N	1	Growth	0	plant height	RNE	24.242	15.1513	24.6335	17.2096	0.991989	0.936395	1.00801	1.06361	-0.056043	0.0551522
191	190	2017	2016	CN	F1	Amaranthus retroflexus	1	Amaranthus tricolor	1	A_N	individual	Alien	Invasive	Amaranthaceae	Herb	Annual	No	Native	Native	Amaranthaceae	Herb	Annual	No	1	0	0	0	1	0	N	1	Growth	0	plant height	RNE	24.242	15.1513	28.384	20.5837	0.921293	0.847981	1.07871	1.15202	-0.0795755	0.0679632
192	211	2017	2014	CN	F1&F2	Ageratum conyzoides	1	Eupatorium catarium	1	A_A	individual	Alien		Asteraceae	Herb	Annual	No	Alien	Invasive	Asteraceae	Herb	Annual	No	1	0	0	1	0	0	D	1	Growth	0	biomass	RNE	1.5076	2.0155	0.436364	0.70462	1.55106	1.48192	0.448942	0.51808	-0.0445748	0.154002
193	211	2017	2015	CN	F1&F2	Eupatorium catarium	1	Ageratum conyzoides	1	A_A	individual	Alien	Invasive	Asteraceae	Herb	Annual	No	Alien		Asteraceae	Herb	Annual	No	1	0	0	1	0	0	D	1	Growth	0	biomass	RNE	2.0155	1.5076	0.70462	0.436364	1.48192	1.55106	0.51808	0.448942	0.0466545	-0.133451
194	211	2017	2016	CN	F1&F3	Vernonia cinerea	1	Eupatorium catarium	1	N_A	individual	Native	Native	Asteraceae	Herb	Annual	No	Alien	Invasive	Asteraceae	Herb	Annual	No	1	0	0	1	0	0	D	1	Growth	0	biomass	RNE	1.56848	1.76297	0.631673	0.836877	1.42579	1.35621	0.574209	0.643789	-0.0488005	0.121174
195	211	2017	2016	CN	F1&F3	Eupatorium catarium	1	Vernonia cinerea	1	A_N	individual	Alien	Invasive	Asteraceae	Herb	Annual	No	Native	Native	Asteraceae	Herb	Annual	No	1	0	0	1	0	0	D	1	Growth	0	biomass	RNE	1.76297	1.56848	0.836877	0.631673	1.35621	1.42579	0.643789	0.574209	0.0513042	-0.108078
196	359	2015	2012	CN	F1A	Alternanthera sessilis	1	Alternanthera philoxeroides	1	N_A	individual	Native	Native	Amaranthaceae	Herb	Perennial	No	Alien	Invasive	Amaranthaceae	Herb	Perennial	No	1	0	0	0	1	0	N	1	Growth	0	Biomass	RNE	0.965347	1.55941	1.78218	2.22772	0.702703	0.823529	1.2973	1.17647	0.171946	-0.0931373
197	359	2015	2012	CN	F1A	Alternanthera sessilis	1	Alternanthera philoxeroides	1	N_A	individual	Native	Native	Amaranthaceae	Herb	Perennial	No	Alien	Invasive	Amaranthaceae	Herb	Perennial	No	1	0	0	0	1	0	N	1	Growth	0	Biomass	RNE	0.965347	1.55941	2.00495	2.07921	0.65	0.857143	1.35	1.14286	0.318681	-0.153439
198	359	2015	2012	CN	F1A	Alternanthera sessilis	1	Alternanthera philoxeroides	1	N_A	individual	Native	Native	Amaranthaceae	Herb	Perennial	No	Alien	Invasive	Amaranthaceae	Herb	Perennial	No	1	0	0	0	1	0	N	1	Growth	0	Biomass	RNE	0.965347	1.55941	2.15347	2.30198	0.619048	0.807692	1.38095	1.19231	0.304734	-0.136605
199	359	2015	2012	CN	F1A	Alternanthera sessilis	1	Alternanthera philoxeroides	1	N_A	individual	Native	Native	Amaranthaceae	Herb	Perennial	No	Alien	Invasive	Amaranthaceae	Herb	Perennial	No	1	0	0	0	1	0	N	1	Growth	0	Biomass	RNE	0.965347	1.55941	1.85644	2.15347	0.684211	0.84	1.31579	1.16	0.227692	-0.1184
200	359	2015	2012	CN	F1B	Alternanthera sessilis	1	Alternanthera philoxeroides	1	N_A	individual	Native	Native	Amaranthaceae	Herb	Perennial	No	Alien	Invasive	Amaranthaceae	Herb	Perennial	No	1	0	0	0	1	0	N	1	Fitness	0	Number of ramets	RNE	16.8317	13.4653	26.7327	21.3861	0.772727	0.772727	1.22727	1.22727	1.58044e-15	-9.04626e-16
201	359	2015	2012	CN	F1B	Alternanthera sessilis	1	Alternanthera philoxeroides	1	N_A	individual	Native	Native	Amaranthaceae	Herb	Perennial	No	Alien	Invasive	Amaranthaceae	Herb	Perennial	No	1	0	0	0	1	0	N	1	Fitness	0	Number of ramets	RNE	16.8317	13.4653	27.7228	23.7624	0.755556	0.723404	1.24444	1.2766	-0.0425532	0.0258359
202	359	2015	2012	CN	F1B	Alternanthera sessilis	1	Alternanthera philoxeroides	1	N_A	individual	Native	Native	Amaranthaceae	Herb	Perennial	No	Alien	Invasive	Amaranthaceae	Herb	Perennial	No	1	0	0	0	1	0	N	1	Fitness	0	Number of ramets	RNE	16.8317	13.4653	37.6238	24.5545	0.618182	0.708333	1.38182	1.29167	0.145833	-0.0652412
203	359	2015	2012	CN	F1B	Alternanthera sessilis	1	Alternanthera philoxeroides	1	N_A	individual	Native	Native	Amaranthaceae	Herb	Perennial	No	Alien	Invasive	Amaranthaceae	Herb	Perennial	No	1	0	0	0	1	0	N	1	Fitness	0	Number of ramets	RNE	16.8317	13.4653	35.6436	27.7228	0.641509	0.653846	1.35849	1.34615	0.0192308	-0.0090812
204	359	2015	2012	CN	F1C	Alternanthera sessilis	1	Alternanthera philoxeroides	1	N_A	individual	Native	Native	Amaranthaceae	Herb	Perennial	No	Alien	Invasive	Amaranthaceae	Herb	Perennial	No	1	0	0	0	1	0	N	1	Growth	0	Stolon length	RNE	0.591133	0.569307	0.975369	0.866337	0.754717	0.793103	1.24528	1.2069	0.0508621	-0.0308255
205	359	2015	2012	CN	F1C	Alternanthera sessilis	1	Alternanthera philoxeroides	1	N_A	individual	Native	Native	Amaranthaceae	Herb	Perennial	No	Alien	Invasive	Amaranthaceae	Herb	Perennial	No	1	0	0	0	1	0	N	1	Growth	0	Stolon length	RNE	0.591133	0.569307	1.00493	0.940594	0.740741	0.754098	1.25926	1.2459	0.0180328	-0.0106075
206	359	2015	2012	CN	F1C	Alternanthera sessilis	1	Alternanthera philoxeroides	1	N_A	individual	Native	Native	Amaranthaceae	Herb	Perennial	No	Alien	Invasive	Amaranthaceae	Herb	Perennial	No	1	0	0	0	1	0	N	1	Growth	0	Stolon length	RNE	0.591133	0.569307	1.30049	1.0396	0.625	0.707692	1.375	1.29231	0.132308	-0.0601399
207	359	2015	2012	CN	F1C	Alternanthera sessilis	1	Alternanthera philoxeroides	1	N_A	individual	Native	Native	Amaranthaceae	Herb	Perennial	No	Alien	Invasive	Amaranthaceae	Herb	Perennial	No	1	0	0	0	1	0	N	1	Growth	0	Stolon length	RNE	0.591133	0.569307	1.27094	1.11386	0.634921	0.676471	1.36508	1.32353	0.0654412	-0.0304378
208	359	2015	2012	CN	F2A	Alternanthera philoxeroides	1	Alternanthera sessilis	1	A_N	individual	Alien	Invasive	Amaranthaceae	Herb	Perennial	No	Native	Native	Amaranthaceae	Herb	Perennial	No	1	0	0	0	1	0	N	1	Growth	0	Biomass	RNE	1.55941	0.965347	2.22772	1.78218	0.823529	0.702703	1.17647	1.2973	-0.146718	0.102703
209	359	2015	2012	CN	F2A	Alternanthera philoxeroides	1	Alternanthera sessilis	1	A_N	individual	Alien	Invasive	Amaranthaceae	Herb	Perennial	No	Native	Native	Amaranthaceae	Herb	Perennial	No	1	0	0	0	1	0	N	1	Growth	0	Biomass	RNE	1.55941	0.965347	2.07921	2.00495	0.857143	0.65	1.14286	1.35	-0.241667	0.18125
210	359	2015	2012	CN	F2A	Alternanthera philoxeroides	1	Alternanthera sessilis	1	A_N	individual	Alien	Invasive	Amaranthaceae	Herb	Perennial	No	Native	Native	Amaranthaceae	Herb	Perennial	No	1	0	0	0	1	0	N	1	Growth	0	Biomass	RNE	1.55941	0.965347	2.30198	2.15347	0.807692	0.619048	1.19231	1.38095	-0.23356	0.158218
211	359	2015	2012	CN	F2A	Alternanthera philoxeroides	1	Alternanthera sessilis	1	A_N	individual	Alien	Invasive	Amaranthaceae	Herb	Perennial	No	Native	Native	Amaranthaceae	Herb	Perennial	No	1	0	0	0	1	0	N	1	Growth	0	Biomass	RNE	1.55941	0.965347	2.15347	1.85644	0.84	0.684211	1.16	1.31579	-0.185464	0.134301
212	359	2015	2012	CN	F2B	Alternanthera philoxeroides	1	Alternanthera sessilis	1	A_N	individual	Alien	Invasive	Amaranthaceae	Herb	Perennial	No	Native	Native	Amaranthaceae	Herb	Perennial	No	1	0	0	0	1	0	N	1	Fitness	0	Number of ramets	RNE	13.4653	16.8317	21.3861	26.7327	0.772727	0.772727	1.22727	1.22727	-1.58044e-15	9.04626e-16
213	359	2015	2012	CN	F2B	Alternanthera philoxeroides	1	Alternanthera sessilis	1	A_N	individual	Alien	Invasive	Amaranthaceae	Herb	Perennial	No	Native	Native	Amaranthaceae	Herb	Perennial	No	1	0	0	0	1	0	N	1	Fitness	0	Number of ramets	RNE	13.4653	16.8317	23.7624	27.7228	0.723404	0.755556	1.2766	1.24444	0.0444444	-0.0251852
214	359	2015	2012	CN	F2B	Alternanthera philoxeroides	1	Alternanthera sessilis	1	A_N	individual	Alien	Invasive	Amaranthaceae	Herb	Perennial	No	Native	Native	Amaranthaceae	Herb	Perennial	No	1	0	0	0	1	0	N	1	Fitness	0	Number of ramets	RNE	13.4653	16.8317	24.5545	37.6238	0.708333	0.618182	1.29167	1.38182	-0.127273	0.0697947
215	359	2015	2012	CN	F2B	Alternanthera philoxeroides	1	Alternanthera sessilis	1	A_N	individual	Alien	Invasive	Amaranthaceae	Herb	Perennial	No	Native	Native	Amaranthaceae	Herb	Perennial	No	1	0	0	0	1	0	N	1	Fitness	0	Number of ramets	RNE	13.4653	16.8317	27.7228	35.6436	0.653846	0.641509	1.34615	1.35849	-0.0188679	0.00916442
216	359	2015	2012	CN	F2C	Alternanthera philoxeroides	1	Alternanthera sessilis	1	A_N	individual	Alien	Invasive	Amaranthaceae	Herb	Perennial	No	Native	Native	Amaranthaceae	Herb	Perennial	No	1	0	0	0	1	0	N	1	Growth	0	Stolon length	RNE	0.569307	0.591133	0.866337	0.975369	0.793103	0.754717	1.2069	1.24528	-0.0484003	0.0318059
217	359	2015	2012	CN	F2C	Alternanthera philoxeroides	1	Alternanthera sessilis	1	A_N	individual	Alien	Invasive	Amaranthaceae	Herb	Perennial	No	Native	Native	Amaranthaceae	Herb	Perennial	No	1	0	0	0	1	0	N	1	Growth	0	Stolon length	RNE	0.569307	0.591133	0.940594	1.00493	0.754098	0.740741	1.2459	1.25926	-0.0177134	0.0107212
218	359	2015	2012	CN	F2C	Alternanthera philoxeroides	1	Alternanthera sessilis	1	A_N	individual	Alien	Invasive	Amaranthaceae	Herb	Perennial	No	Native	Native	Amaranthaceae	Herb	Perennial	No	1	0	0	0	1	0	N	1	Growth	0	Stolon length	RNE	0.569307	0.591133	1.0396	1.30049	0.707692	0.625	1.29231	1.375	-0.116848	0.0639881
219	359	2015	2012	CN	F2C	Alternanthera philoxeroides	1	Alternanthera sessilis	1	A_N	individual	Alien	Invasive	Amaranthaceae	Herb	Perennial	No	Native	Native	Amaranthaceae	Herb	Perennial	No	1	0	0	0	1	0	N	1	Growth	0	Stolon length	RNE	0.569307	0.591133	1.11386	1.27094	0.676471	0.634921	1.32353	1.36508	-0.0614217	0.0313933
220	413	2014	2013	CN	F1a	Quercus acutissima	1	Robinia pseudoacacia	1	N_A	individual	Native	Native	Fagaceae	Tree	Perennial	No	Alien	Invasive	Fabaceae	Tree	Perennial	Yes	1	0	0	0	1	0	N	1	Growth	0	Height	RNE	23.0769	150	30.1282	151.923	0.86747	0.993631	1.13253	1.00637	0.145435	-0.111397
221	413	2014	2013	CN	F1a	Quercus acutissima	1	Robinia pseudoacacia	1	N_A	individual	Native	Native	Fagaceae	Tree	Perennial	No	Alien	Invasive	Fabaceae	Tree	Perennial	Yes	1	0	0	0	1	0	N	1	Growth	0	Height	RNE	23.0769	150	26.2821	146.154	0.935065	1.01299	1.06494	0.987013	0.0833333	-0.0731707
222	413	2014	2013	CN	F1a	Quercus acutissima	1	Robinia pseudoacacia	1	N_A	individual	Native	Native	Fagaceae	Tree	Perennial	No	Alien	Invasive	Fabaceae	Tree	Perennial	Yes	1	0	0	0	1	0	N	1	Growth	0	Height	RNE	23.0769	150	33.9744	138.462	0.808989	1.04	1.19101	0.96	0.285556	-0.193962
223	413	2014	2013	CN	F1b	Robinia pseudoacacia	1	Quercus acutissima	1	A_N	individual	Alien	Invasive	Fabaceae	Tree	Perennial	Yes	Native	Native	Fagaceae	Tree	Perennial	No	1	0	0	0	1	0	N	1	Growth	0	Height	RNE	150	23.0769	151.923	30.1282	0.993631	0.86747	1.00637	1.13253	-0.126969	0.125362
224	413	2014	2013	CN	F1b	Robinia pseudoacacia	1	Quercus acutissima	1	A_N	individual	Alien	Invasive	Fabaceae	Tree	Perennial	Yes	Native	Native	Fagaceae	Tree	Perennial	No	1	0	0	0	1	0	N	1	Growth	0	Height	RNE	150	23.0769	146.154	26.2821	1.01299	0.935065	0.987013	1.06494	-0.0769231	0.0789474
225	413	2014	2013	CN	F1b	Robinia pseudoacacia	1	Quercus acutissima	1	A_N	individual	Alien	Invasive	Fabaceae	Tree	Perennial	Yes	Native	Native	Fagaceae	Tree	Perennial	No	1	0	0	0	1	0	N	1	Growth	0	Height	RNE	150	23.0769	138.462	33.9744	1.04	0.808989	0.96	1.19101	-0.222126	0.240637
226	413	2014	2013	CN	F1e	Quercus acutissima	1	Robinia pseudoacacia	1	N_A	individual	Native	Native	Fagaceae	Tree	Perennial	No	Alien	Invasive	Fabaceae	Tree	Perennial	Yes	1	0	0	0	1	0	N	1	Growth	0	Total biomass	RNE	7.82918	84.6975	11.3879	76.5125	0.814815	1.05077	1.18519	0.949227	0.289585	-0.199089
227	413	2014	2013	CN	F1e	Quercus acutissima	1	Robinia pseudoacacia	1	N_A	individual	Native	Native	Fagaceae	Tree	Perennial	No	Alien	Invasive	Fabaceae	Tree	Perennial	Yes	1	0	0	0	1	0	N	1	Growth	0	Total biomass	RNE	7.82918	84.6975	11.032	74.3772	0.830189	1.06488	1.16981	0.935123	0.282693	-0.200621
228	413	2014	2013	CN	F1e	Quercus acutissima	1	Robinia pseudoacacia	1	N_A	individual	Native	Native	Fagaceae	Tree	Perennial	No	Alien	Invasive	Fabaceae	Tree	Perennial	Yes	1	0	0	0	1	0	N	1	Growth	0	Total biomass	RNE	7.82918	84.6975	17.7936	76.1566	0.611111	1.0531	1.38889	0.946903	0.72325	-0.31823
229	413	2014	2013	CN	F1f	Robinia pseudoacacia	1	Quercus acutissima	1	A_N	individual	Alien	Invasive	Fabaceae	Tree	Perennial	Yes	Native	Native	Fagaceae	Tree	Perennial	No	1	0	0	0	1	0	N	1	Growth	0	Total biomass	RNE	84.6975	7.82918	76.5125	11.3879	1.05077	0.814815	0.949227	1.18519	-0.224556	0.248579
230	413	2014	2013	CN	F1f	Robinia pseudoacacia	1	Quercus acutissima	1	A_N	individual	Alien	Invasive	Fabaceae	Tree	Perennial	Yes	Native	Native	Fagaceae	Tree	Perennial	No	1	0	0	0	1	0	N	1	Growth	0	Total biomass	RNE	84.6975	7.82918	74.3772	11.032	1.06488	0.830189	0.935123	1.16981	-0.22039	0.25097
231	413	2014	2013	CN	F1f	Robinia pseudoacacia	1	Quercus acutissima	1	A_N	individual	Alien	Invasive	Fabaceae	Tree	Perennial	Yes	Native	Native	Fagaceae	Tree	Perennial	No	1	0	0	0	1	0	N	1	Growth	0	Total biomass	RNE	84.6975	7.82918	76.1566	17.7936	1.0531	0.611111	0.946903	1.38889	-0.419701	0.466771
232	552	2013	2008	BE	S2a	Cirsium arvense	1	Fallopia japonica	1	N_A	individual	Native	Native	Asteraceae	Herb	Perennial	No	Alien	Invasive	Polygonaceae	Herb	Perennial	No	1	1	0	0	0	0	T	1	Physiology	0	Stomatal conductance	RNE	0.377297	0.415135	0.24973	0.194595	1.20345	1.3617	0.796552	0.638298	0.1315	-0.198674
233	552	2013	2008	BE	S2a	Fallopia japonica	1	Cirsium arvense	1	A_N	individual	Alien	Invasive	Polygonaceae	Herb	Perennial	No	Native	Native	Asteraceae	Herb	Perennial	No	1	1	0	0	0	0	T	1	Physiology	0	Stomatal conductance	RNE	0.415135	0.377297	0.194595	0.24973	1.3617	1.20345	0.638298	0.796552	-0.116218	0.247931
234	552	2013	2008	BE	S2a	Plantago lanceolata	1	Senecio inaequidens	1	N_A	individual	Native	Native	Plantaginaceae	Herbs	Perennial	No	Alien	Invasive	Asteraceae	Herbs	Perennial	No	1	1	0	0	0	0	T	1	Physiology	0	Stomatal conductance	RNE	0.328649	0.214054	0.284324	0.215135	1.07231	0.997481	0.92769	1.00252	-0.0697832	0.080662
235	552	2013	2008	BE	S2a	Senecio inaequidens	1	Plantago lanceolata	1	A_N	individual	Alien	Invasive	Asteraceae	Herbs	Perennial	No	Native	Native	Plantaginaceae	Herbs	Perennial	No	1	1	0	0	0	0	T	1	Physiology	0	Stomatal conductance	RNE	0.214054	0.328649	0.215135	0.284324	0.997481	1.07231	1.00252	0.92769	0.0750183	-0.0746413
236	552	2013	2008	BE	S2a	Epilobium hirsutum	1	Solidago gigantea	1	N_A	individual	Native	Native	Onagraceae	Herbs	Perennial	No	Alien	Invasive	Asteraceae	Herbs	Perennial	No	1	1	0	0	0	0	T	1	Physiology	0	Stomatal conductance	RNE	0.258378	0.385946	0.283243	0.220541	0.954092	1.27273	1.04591	0.727273	0.333967	-0.30465
237	552	2013	2008	BE	S2a	Solidago gigantea	1	Epilobium hirsutum	1	A_N	individual	Alien	Invasive	Asteraceae	Herbs	Perennial	No	Native	Native	Onagraceae	Herbs	Perennial	No	1	1	0	0	0	0	T	1	Physiology	0	Stomatal conductance	RNE	0.385946	0.258378	0.220541	0.283243	1.27273	0.954092	0.727273	1.04591	-0.250356	0.438124
238	552	2013	2008	BE	S2b	Cirsium arvense	1	Fallopia japonica	1	N_A	individual	Native	Native	Asteraceae	Herb	Perennial	No	Alien	Invasive	Polygonaceae	Herb	Perennial	No	1	1	0	0	0	0	T	1	Physiology	0	Stomatal conductance	RNE	0.323327	0.258228	0.300542	0.263653	1.03652	0.989605	0.963478	1.0104	-0.0452636	0.0486952
239	552	2013	2008	BE	S2b	Fallopia japonica	1	Cirsium arvense	1	A_N	individual	Alien	Invasive	Polygonaceae	Herb	Perennial	No	Native	Native	Asteraceae	Herb	Perennial	No	1	1	0	0	0	0	T	1	Physiology	0	Stomatal conductance	RNE	0.258228	0.323327	0.263653	0.300542	0.989605	1.03652	1.0104	0.963478	0.0474096	-0.0464341
240	552	2013	2008	BE	S2b	Plantago lanceolata	1	Senecio inaequidens	1	N_A	individual	Native	Native	Plantaginaceae	Herbs	Perennial	No	Alien	Invasive	Asteraceae	Herbs	Perennial	No	1	1	0	0	0	0	T	1	Physiology	0	Stomatal conductance	RNE	0.205063	0.198553	0.323327	0.222423	0.776181	0.943299	1.22382	1.0567	0.215308	-0.136555
241	552	2013	2008	BE	S2b	Senecio inaequidens	1	Plantago lanceolata	1	A_N	individual	Alien	Invasive	Asteraceae	Herbs	Perennial	No	Native	Native	Plantaginaceae	Herbs	Perennial	No	1	1	0	0	0	0	T	1	Physiology	0	Stomatal conductance	RNE	0.198553	0.205063	0.222423	0.323327	0.943299	0.776181	1.0567	1.22382	-0.177164	0.158151
242	552	2013	2008	BE	S2b	Epilobium hirsutum	1	Solidago gigantea	1	N_A	individual	Native	Native	Onagraceae	Herbs	Perennial	No	Alien	Invasive	Asteraceae	Herbs	Perennial	No	1	1	0	0	0	0	T	1	Physiology	0	Stomatal conductance	RNE	0.287523	0.233273	0.230018	0.167089	1.11111	1.16531	0.888889	0.834688	0.0487805	-0.0609756
243	552	2013	2008	BE	S2b	Solidago gigantea	1	Epilobium hirsutum	1	A_N	individual	Alien	Invasive	Asteraceae	Herbs	Perennial	No	Native	Native	Onagraceae	Herbs	Perennial	No	1	1	0	0	0	0	T	1	Physiology	0	Stomatal conductance	RNE	0.233273	0.287523	0.167089	0.230018	1.16531	1.11111	0.834688	0.888889	-0.0465116	0.0649351
244	552	2013	2008	BE	S2c	Cirsium arvense	1	Fallopia japonica	1	N_A	individual	Native	Native	Asteraceae	Herb	Perennial	No	Alien	Invasive	Polygonaceae	Herb	Perennial	No	1	1	0	0	0	0	T	1	Physiology	0	light-saturated photosynthetic rate	RNE	18.0408	16.711	12.633	10.9486	1.1763	1.20833	0.823699	0.791667	0.0272318	-0.0388889
245	552	2013	2008	BE	S2c	Fallopia japonica	1	Cirsium arvense	1	A_N	individual	Alien	Invasive	Polygonaceae	Herb	Perennial	No	Native	Native	Asteraceae	Herb	Perennial	No	1	1	0	0	0	0	T	1	Physiology	0	light-saturated photosynthetic rate	RNE	16.711	18.0408	10.9486	12.633	1.20833	1.1763	0.791667	0.823699	-0.0265099	0.0404624
246	552	2013	2008	BE	S2c	Plantago lanceolata	1	Senecio inaequidens	1	N_A	individual	Native	Native	Plantaginaceae	Herbs	Perennial	No	Alien	Invasive	Asteraceae	Herbs	Perennial	No	1	1	0	0	0	0	T	1	Physiology	0	light-saturated photosynthetic rate	RNE	14.9379	8.99823	13.6968	11.2145	1.04334	0.890351	0.956656	1.10965	-0.146637	0.159924
247	552	2013	2008	BE	S2c	Senecio inaequidens	1	Plantago lanceolata	1	A_N	individual	Alien	Invasive	Asteraceae	Herbs	Perennial	No	Native	Native	Plantaginaceae	Herbs	Perennial	No	1	1	0	0	0	0	T	1	Physiology	0	light-saturated photosynthetic rate	RNE	8.99823	14.9379	11.2145	13.6968	0.890351	1.04334	1.10965	0.956656	0.171834	-0.137875
248	552	2013	2008	BE	S2c	Epilobium hirsutum	1	Solidago gigantea	1	N_A	individual	Native	Native	Onagraceae	Herbs	Perennial	No	Alien	Invasive	Asteraceae	Herbs	Perennial	No	1	1	0	0	0	0	T	1	Physiology	0	light-saturated photosynthetic rate	RNE	14.6277	18.3954	15.4255	13.2979	0.973451	1.16084	1.02655	0.839161	0.192498	-0.182542
249	552	2013	2008	BE	S2c	Solidago gigantea	1	Epilobium hirsutum	1	A_N	individual	Alien	Invasive	Asteraceae	Herbs	Perennial	No	Native	Native	Onagraceae	Herbs	Perennial	No	1	1	0	0	0	0	T	1	Physiology	0	light-saturated photosynthetic rate	RNE	18.3954	14.6277	13.2979	15.4255	1.16084	0.973451	0.839161	1.02655	-0.161424	0.223304
250	552	2013	2008	BE	S2d	Cirsium arvense	1	Fallopia japonica	1	N_A	individual	Native	Native	Asteraceae	Herb	Perennial	No	Alien	Invasive	Polygonaceae	Herb	Perennial	No	1	1	0	0	0	0	T	1	Physiology	0	light-saturated photosynthetic rate	RNE	20.2402	16.1477	16.0142	14.2794	1.11656	1.0614	0.883436	0.938596	-0.0494024	0.0624391
251	552	2013	2008	BE	S2d	Fallopia japonica	1	Cirsium arvense	1	A_N	individual	Alien	Invasive	Polygonaceae	Herb	Perennial	No	Native	Native	Asteraceae	Herb	Perennial	No	1	1	0	0	0	0	T	1	Physiology	0	light-saturated photosynthetic rate	RNE	16.1477	20.2402	14.2794	16.0142	1.0614	1.11656	0.938596	0.883436	0.0519698	-0.0587696
252	552	2013	2008	BE	S2d	Plantago lanceolata	1	Senecio inaequidens	1	N_A	individual	Native	Native	Plantaginaceae	Herbs	Perennial	No	Alien	Invasive	Asteraceae	Herbs	Perennial	No	1	1	0	0	0	0	T	1	Physiology	0	light-saturated photosynthetic rate	RNE	14.9466	9.20819	15.8808	13.0783	0.969697	0.826347	1.0303	1.17365	-0.147829	0.139133
253	552	2013	2008	BE	S2d	Senecio inaequidens	1	Plantago lanceolata	1	A_N	individual	Alien	Invasive	Asteraceae	Herbs	Perennial	No	Native	Native	Plantaginaceae	Herbs	Perennial	No	1	1	0	0	0	0	T	1	Physiology	0	light-saturated photosynthetic rate	RNE	9.20819	14.9466	13.0783	15.8808	0.826347	0.969697	1.17365	1.0303	0.173474	-0.12214
254	552	2013	2008	BE	S2d	Epilobium hirsutum	1	Solidago gigantea	1	N_A	individual	Native	Native	Onagraceae	Herbs	Perennial	No	Alien	Invasive	Asteraceae	Herbs	Perennial	No	1	1	0	0	0	0	T	1	Physiology	0	light-saturated photosynthetic rate	RNE	16.2367	13.79	13.879	11.7883	1.07829	1.07826	0.921713	0.921739	-2.38237e-05	2.78707e-05
255	552	2013	2008	BE	S2d	Solidago gigantea	1	Epilobium hirsutum	1	A_N	individual	Alien	Invasive	Asteraceae	Herbs	Perennial	No	Native	Native	Onagraceae	Herbs	Perennial	No	1	1	0	0	0	0	T	1	Physiology	0	light-saturated photosynthetic rate	RNE	13.79	16.2367	11.7883	13.879	1.07826	1.07829	0.921739	0.921713	2.38243e-05	-2.78699e-05
256	671	2011		AU	S1	Ligustrum sinense	1	Acacia implexa	1	A_N	individual	Alien	Invasive	Oleaceae	Tree	Perennial	No	Native	Native	Fabaceae	Tree	Perennial	Yes	1	0	0	0	0	1	C	1	Growth	0	Biomass	RNE	4.94	1.281	8.724	0.501	0.723068	1.43771	1.27693	0.56229	0.988348	-0.559656
257	671	2011		AU	S1	Acacia implexa	1	Ligustrum sinense	1	N_A	individual	Native	Native	Fabaceae	Tree	Perennial	Yes	Alien	Invasive	Oleaceae	Tree	Perennial	No	1	0	0	0	0	1	C	1	Growth	0	Biomass	RNE	1.281	4.94	0.501	8.724	1.43771	0.723068	0.56229	1.27693	-0.49707	1.27095
258	671	2011		AU	S1	Olea europaea subsp cuspidata	1	Acacia parramattensis	1	A_N	individual	Alien	Invasive	Oleaceae	Tree	Perennial	No	Native	Native	Fabaceae	Tree	Perennial	Yes	1	0	0	0	0	1	C	1	Growth	0	Biomass	RNE	9.111	0.333	10.584	0.556	0.925209	0.749156	1.07479	1.25084	-0.190285	0.163802
259	671	2011		AU	S1	Acacia parramattensis	1	Olea europaea subsp cuspidata	1	N_A	individual	Native	Native	Fabaceae	Tree	Perennial	Yes	Alien	Invasive	Oleaceae	Tree	Perennial	No	1	0	0	0	0	1	C	1	Growth	0	Biomass	RNE	0.333	9.111	0.556	10.584	0.749156	0.925209	1.25084	1.07479	0.235002	-0.140747
260	671	2011		AU	S1	Sida rhombifolia	1	Atriplex semibaccata	1	A_N	individual	Alien	Invasive	Malvaceae	Tree	Perennial	No	Native	Native	Chenopodiaceae	Tree	Perennial	No	1	0	0	0	0	1	C	1	Growth	0	Biomass	RNE	2.866	0.457	5.685	0.541	0.670331	0.915832	1.32967	1.08417	0.366238	-0.184633
261	671	2011		AU	S1	Atriplex semibaccata	1	Sida rhombifolia	1	N_A	individual	Native	Native	Chenopodiaceae	Tree	Perennial	No	Alien	Invasive	Malvaceae	Tree	Perennial	No	1	0	0	0	0	1	C	1	Growth	0	Biomass	RNE	0.457	2.866	0.541	5.685	0.915832	0.670331	1.08417	1.32967	-0.268063	0.226442
262	671	2011		AU	S1	Phytolacca octandra	1	Einadia hastata	1	A_N	individual	Alien	Invasive	Phytolaccaceae	Tree	Perennial	No	Native	Native	Chenopodiaceae	Tree	Perennial	No	1	0	0	0	0	1	C	1	Growth	0	Biomass	RNE	1.573	0.501	1.772	0.569	0.940508	0.936449	1.05949	1.06355	-0.00431641	0.00383167
263	671	2011		AU	S1	Einadia hastata	1	Phytolacca octandra	1	N_A	individual	Native	Native	Chenopodiaceae	Tree	Perennial	No	Alien	Invasive	Phytolaccaceae	Tree	Perennial	No	1	0	0	0	0	1	C	1	Growth	0	Biomass	RNE	0.501	1.573	0.569	1.772	0.936449	0.940508	1.06355	1.05949	0.00433513	-0.00381704
264	671	2011		AU	S1	Bidens pilosa	1	Plectranthus parviflorus	1	A_N	individual	Alien	Invasive	Asteraceae	Herb	Annual	No	Native	Native	Lamiaceae	Herb	Annual	No	1	0	0	0	0	1	C	1	Growth	0	Biomass	RNE	2.206	0.023	4.549	0.012	0.653146	1.31429	1.34685	0.685714	1.01224	-0.490877
265	671	2011		AU	S1	Plectranthus parviflorus	1	Bidens pilosa	1	N_A	individual	Native	Native	Lamiaceae	Herb	Annual	No	Alien	Invasive	Asteraceae	Herb	Annual	No	1	0	0	0	0	1	C	1	Growth	0	Biomass	RNE	0.023	2.206	0.012	4.549	1.31429	0.653146	0.685714	1.34685	-0.503041	0.964162
266	671	2011		AU	S1	Conyza bonariensis	1	Sigesbeckia orientalis	1	A_N	individual	Alien	Invasive	Asteraceae	Herb	Annual	No	Native	Native	Asteraceae	Herb	Annual	No	1	0	0	0	0	1	C	1	Growth	0	Biomass	RNE	20.411	1.605	35.897	0.374	0.724977	1.62203	1.27502	0.377969	1.23736	-0.703559
267	671	2011		AU	S1	Sigesbeckia orientalis	1	Conyza bonariensis	1	N_A	individual	Native	Native	Asteraceae	Herb	Annual	No	Alien	Invasive	Asteraceae	Herb	Annual	No	1	0	0	0	0	1	C	1	Growth	0	Biomass	RNE	1.605	20.411	0.374	35.897	1.62203	0.724977	0.377969	1.27502	-0.553044	2.37336
268	671	2011		AU	S1	Acetosa sagittata	1	Convolvulus erubescens	1	A_N	individual	Alien	Invasive	Polygonaceae	Vine	Perennial	No	Native	Native	Convolvulaceae	Vine	Perennial	No	1	0	0	0	0	1	C	1	Growth	0	Biomass	RNE	12.59	0.608	11.48	1.277	1.04612	0.645093	0.953885	1.35491	-0.383345	0.42041
269	671	2011		AU	S1	Convolvulus erubescens	1	Acetosa sagittata	1	N_A	individual	Native	Native	Convolvulaceae	Vine	Perennial	No	Alien	Invasive	Polygonaceae	Vine	Perennial	No	1	0	0	0	0	1	C	1	Growth	0	Biomass	RNE	0.608	12.59	1.277	11.48	0.645093	1.04612	1.35491	0.953885	0.621651	-0.295978
270	671	2011		AU	S1	Araujia sericifolia	1	Glycine microphylla	1	A_N	individual	Alien	Invasive	Asclepiadaceae	Vine	Perennial	No	Native	Native	Fabaceae	Vine	Perennial	Yes	1	0	0	0	0	1	C	1	Growth	0	Biomass	RNE	1.87	1.573	2.201	5.419	0.918693	0.449943	1.08131	1.55006	-0.510236	0.433504
271	671	2011		AU	S1	Glycine microphylla	1	Araujia sericifolia	1	N_A	individual	Native	Native	Fabaceae	Vine	Perennial	Yes	Alien	Invasive	Asclepiadaceae	Vine	Perennial	No	1	0	0	0	0	1	C	1	Growth	0	Biomass	RNE	1.573	1.87	5.419	2.201	0.449943	0.918693	1.55006	1.08131	1.0418	-0.302408
272	671	2011		AU	S1	Chloris gayana	1	Bothriochloa macra	1	A_N	individual	Alien	Invasive	Poaceae	Grass	Perennial	No	Native	Native	Poaceae	Grass	Perennial	No	1	0	0	0	0	1	C	1	Growth	0	Biomass	RNE	1.027	3.973	0.791	5.498	1.12981	0.838982	0.870187	1.16102	-0.257415	0.334216
273	671	2011		AU	S1	Bothriochloa macra	1	Chloris gayana	1	N_A	individual	Native	Native	Poaceae	Grass	Perennial	No	Alien	Invasive	Poaceae	Grass	Perennial	No	1	0	0	0	0	1	C	1	Growth	0	Biomass	RNE	3.973	1.027	5.498	0.791	0.838982	1.12981	1.16102	0.870187	0.346647	-0.250496
274	671	2011		AU	S1	Digitaria sanguinalis	1	Chloris truncata	1	A_N	individual	Alien	Invasive	Poaceae	Grass	Perennial	No	Native	Native	Poaceae	Grass	Perennial	No	1	0	0	0	0	1	C	1	Growth	0	Biomass	RNE	0.222	1.74	0.411	2.792	0.701422	0.767873	1.29858	1.23213	0.0947377	-0.0511722
275	671	2011		AU	S1	Chloris truncata	1	Digitaria sanguinalis	1	N_A	individual	Native	Native	Poaceae	Grass	Perennial	No	Alien	Invasive	Poaceae	Grass	Perennial	No	1	0	0	0	0	1	C	1	Growth	0	Biomass	RNE	1.74	0.222	2.792	0.411	0.767873	0.701422	1.23213	1.29858	-0.0865392	0.053932
276	671	2011		AU	S1	Paspalum dilatatum	1	Dichanthium sericeum	1	A_N	individual	Alien	Invasive	Poaceae	Grass	Perennial	No	Native	Native	Poaceae	Grass	Perennial	No	1	0	0	0	0	1	C	1	Growth	0	Biomass	RNE	0.076	11.48	0.048	7.099	1.22581	1.2358	0.774194	0.764196	0.00815578	-0.0129133
277	671	2011		AU	S1	Dichanthium sericeum	1	Paspalum dilatatum	1	N_A	individual	Native	Native	Poaceae	Grass	Perennial	No	Alien	Invasive	Poaceae	Grass	Perennial	No	1	0	0	0	0	1	C	1	Growth	0	Biomass	RNE	11.48	0.076	7.099	0.048	1.2358	1.22581	0.764196	0.774194	-0.00808981	0.0130823
278	671	2011		AU	S1	Sorghum halepense	1	Eragostis brownii	1	A_N	individual	Alien	Invasive	Poaceae	Grass	Perennial	No	Native	Native	Poaceae	Grass	Perennial	No	1	0	0	0	0	1	C	1	Growth	0	Biomass	RNE	13.297	0.156	15.235	0.157	0.932076	0.996805	1.06792	1.00319	0.0694459	-0.0606119
279	671	2011		AU	S1	Eragostis brownii	1	Sorghum halepense	1	N_A	individual	Native	Native	Poaceae	Grass	Perennial	No	Alien	Invasive	Poaceae	Grass	Perennial	No	1	0	0	0	0	1	C	1	Growth	0	Biomass	RNE	0.156	13.297	0.157	15.235	0.996805	0.932076	1.00319	1.06792	-0.0649363	0.0645227
280	671	2011		AU	S1	Sporobolus indicus	1	Sporobolus creber	1	A_N	individual	Alien	Invasive	Poaceae	Grass	Perennial	No	Native	Native	Poaceae	Grass	Perennial	No	1	0	0	0	0	1	C	1	Growth	0	Biomass	RNE	3.71	0.753	4.577	0.736	0.895378	1.01142	1.10462	0.988583	0.129597	-0.105048
281	671	2011		AU	S1	Sporobolus creber	1	Sporobolus indicus	1	N_A	individual	Native	Native	Poaceae	Grass	Perennial	No	Alien	Invasive	Poaceae	Grass	Perennial	No	1	0	0	0	0	1	C	1	Growth	0	Biomass	RNE	0.753	3.71	0.736	4.577	1.01142	0.895378	0.988583	1.10462	-0.114729	0.117379
282	671	2011		AU	S1	Eragostis curvula	1	Themeda australis	1	A_N	individual	Alien	Invasive	Poaceae	Grass	Perennial	No	Native	Native	Poaceae	Grass	Perennial	No	1	0	0	0	0	1	C	1	Growth	0	Biomass	RNE	2.156	2.087	0.777	4.057	1.47017	0.679362	0.529833	1.32064	-0.537902	1.49256
283	671	2011		AU	S1	Themeda australis	1	Eragostis curvula	1	N_A	individual	Native	Native	Poaceae	Grass	Perennial	No	Alien	Invasive	Poaceae	Grass	Perennial	No	1	0	0	0	0	1	C	1	Growth	0	Biomass	RNE	2.087	2.156	4.057	0.777	0.679362	1.47017	1.32064	0.529833	1.16404	-0.598805
284	18	2019	2015	DE	S		10		10	N_A	individual	Native	Native		Herb			Alien	Invasive		Herb			2	1	0	0	0	0	T	1	Growth	0	Biomass	RNE	16.3292	3.38823	14.3099	4.51079	1.06591	0.857885	0.934093	1.14211	-0.19516	0.2227
285	18	2019	2015	DE	S		10		10	N_A	individual	Native	Native		Herb			Alien	Invasive		Herb			2	2	0	0	0	0	T	1	Growth	0	Biomass	RNE	16.3292	3.38823	14.1964	4.82177	1.06987	0.825391	0.930131	1.17461	-0.228513	0.262843
286	18	2019	2015	DE	S		10		10	N_A	individual	Native	Native		Herb			Alien	Invasive		Herb			2	3	0	0	0	0	T	1	Growth	0	Biomass	RNE	16.3292	3.38823	13.0087	5.70698	1.11318	0.745057	0.886818	1.25494	-0.330696	0.415108
287	18	2019	2015	DE	S		10		10	N_A	individual	Native	Native		Herb			Alien	Invasive		Herb			2	0	0	1	0	0	D	1	Growth	0	Biomass	RNE	16.3292	3.38823	16.2437	3.90901	1.00263	0.928632	0.997373	1.07137	-0.0738008	0.0741895
288	18	2019	2015	DE	S		10		10	N_A	individual	Native	Native		Herb			Alien	Invasive		Herb			2	1	0	1	0	0	TD	2	Growth	0	Biomass	RNE	16.3292	3.38823	11.2711	4.19066	1.18326	0.894123	0.816738	1.10588	-0.244358	0.354017
289	18	2019	2015	DE	S		10		10	N_A	individual	Native	Native		Herb			Alien	Invasive		Herb			2	2	0	1	0	0	TD	2	Growth	0	Biomass	RNE	16.3292	3.38823	10.1653	4.16673	1.23265	0.896954	0.767353	1.10305	-0.272335	0.437468
290	18	2019	2015	DE	S		10		10	N_A	individual	Native	Native		Herb			Alien	Invasive		Herb			2	3	0	1	0	0	TD	2	Growth	0	Biomass	RNE	16.3292	3.38823	8.36743	3.8656	1.32238	0.93419	0.677617	1.06581	-0.293556	0.57288
291	18	2019	2015	DE	S		10		10	A_A	individual	Alien	Naturalized		Herb			Alien	Invasive		Herb			2	1	0	0	0	0	T	1	Growth	0	Biomass	RNE	22.2598	2.16142	22.8844	2.52044	0.986163	0.923318	1.01384	1.07668	-0.0637275	0.061988
292	18	2019	2015	DE	S		10		10	A_A	individual	Alien	Naturalized		Herb			Alien	Invasive		Herb			2	2	0	0	0	0	T	1	Growth	0	Biomass	RNE	22.2598	2.16142	21.1986	2.67098	1.02442	0.894553	0.975583	1.10545	-0.126768	0.133114
293	18	2019	2015	DE	S		10		10	A_A	individual	Alien	Naturalized		Herb			Alien	Invasive		Herb			2	3	0	0	0	0	T	1	Growth	0	Biomass	RNE	22.2598	2.16142	16.9096	3.85853	1.13659	0.718086	0.863411	1.28191	-0.36821	0.484709
294	18	2019	2015	DE	S		10		10	A_A	individual	Alien	Naturalized		Herb			Alien	Invasive		Herb			2	0	0	1	0	0	D	1	Growth	0	Biomass	RNE	22.2598	2.16142	19.3596	2.45483	1.06968	0.936441	0.930317	1.06356	-0.124562	0.143222
295	18	2019	2015	DE	S		10		10	A_A	individual	Alien	Naturalized		Herb			Alien	Invasive		Herb			2	1	0	1	0	0	TD	2	Growth	0	Biomass	RNE	22.2598	2.16142	16.1976	2.0226	1.15763	1.03318	0.842367	0.966821	-0.107507	0.147743
296	18	2019	2015	DE	S		10		10	A_A	individual	Alien	Naturalized		Herb			Alien	Invasive		Herb			2	2	0	1	0	0	TD	2	Growth	0	Biomass	RNE	22.2598	2.16142	13.55	2.27795	1.24322	0.973751	0.756777	1.02625	-0.216753	0.356079
297	18	2019	2015	DE	S		10		10	A_A	individual	Alien	Naturalized		Herb			Alien	Invasive		Herb			2	3	0	1	0	0	TD	2	Growth	0	Biomass	RNE	22.2598	2.16142	10.8364	2.18167	1.34516	0.995339	0.654842	1.00466	-0.260058	0.534204
298	18	2019	2015	DE	S		10		10	A_N	individual	Alien	Invasive		Herb			Native	Native		Herb			2	1	0	0	0	0	T	1	Growth	0	Biomass	RNE	3.38823	16.3292	4.51079	14.3099	0.857885	1.06591	1.14211	0.934093	0.242483	-0.182138
299	18	2019	2015	DE	S		10		10	A_N	individual	Alien	Invasive		Herb			Native	Native		Herb			2	2	0	0	0	0	T	1	Growth	0	Biomass	RNE	3.38823	16.3292	4.82177	14.1964	0.825391	1.06987	1.17461	0.930131	0.296197	-0.208136
300	18	2019	2015	DE	S		10		10	A_N	individual	Alien	Invasive		Herb			Native	Native		Herb			2	3	0	0	0	0	T	1	Growth	0	Biomass	RNE	3.38823	16.3292	5.70698	13.0087	0.745057	1.11318	1.25494	0.886818	0.49409	-0.29334
301	18	2019	2015	DE	S		10		10	A_N	individual	Alien	Invasive		Herb			Native	Native		Herb			2	0	0	1	0	0	D	1	Growth	0	Biomass	RNE	3.38823	16.3292	3.90901	16.2437	0.928632	1.00263	1.07137	0.997373	0.0796814	-0.0690656
302	18	2019	2015	DE	S		10		10	A_N	individual	Alien	Invasive		Herb			Native	Native		Herb			2	1	0	1	0	0	TD	2	Growth	0	Biomass	RNE	3.38823	16.3292	4.19066	11.2711	0.894123	1.18326	1.10588	0.816738	0.323377	-0.261457
303	18	2019	2015	DE	S		10		10	A_N	individual	Alien	Invasive		Herb			Native	Native		Herb			2	2	0	1	0	0	TD	2	Growth	0	Biomass	RNE	3.38823	16.3292	4.16673	10.1653	0.896954	1.23265	1.10305	0.767353	0.374258	-0.304332
304	18	2019	2015	DE	S		10		10	A_N	individual	Alien	Invasive		Herb			Native	Native		Herb			2	3	0	1	0	0	TD	2	Growth	0	Biomass	RNE	3.38823	16.3292	3.8656	8.36743	0.93419	1.32238	1.06581	0.677617	0.41554	-0.364224
305	18	2019	2015	DE	S		10		10	A_A	individual	Alien	Invasive		Herb			Alien	Naturalized		Herb			2	1	0	0	0	0	T	1	Growth	0	Biomass	RNE	2.16142	22.2598	2.52044	22.8844	0.923318	0.986163	1.07668	1.01384	0.0680651	-0.0583698
306	18	2019	2015	DE	S		10		10	A_A	individual	Alien	Invasive		Herb			Alien	Naturalized		Herb			2	2	0	0	0	0	T	1	Growth	0	Biomass	RNE	2.16142	22.2598	2.67098	21.1986	0.894553	1.02442	1.10545	0.975583	0.145172	-0.117476
307	18	2019	2015	DE	S		10		10	A_A	individual	Alien	Invasive		Herb			Alien	Naturalized		Herb			2	3	0	0	0	0	T	1	Growth	0	Biomass	RNE	2.16142	22.2598	3.85853	16.9096	0.718086	1.13659	1.28191	0.863411	0.582804	-0.326467
308	18	2019	2015	DE	S		10		10	A_A	individual	Alien	Invasive		Herb			Alien	Naturalized		Herb			2	0	0	1	0	0	D	1	Growth	0	Biomass	RNE	2.16142	22.2598	2.45483	19.3596	0.936441	1.06968	1.06356	0.930317	0.142285	-0.125279
309	18	2019	2015	DE	S		10		10	A_A	individual	Alien	Invasive		Herb			Alien	Naturalized		Herb			2	1	0	1	0	0	TD	2	Growth	0	Biomass	RNE	2.16142	22.2598	2.0226	16.1976	1.03318	1.15763	0.966821	0.842367	0.120457	-0.128725
310	18	2019	2015	DE	S		10		10	A_A	individual	Alien	Invasive		Herb			Alien	Naturalized		Herb			2	2	0	1	0	0	TD	2	Growth	0	Biomass	RNE	2.16142	22.2598	2.27795	13.55	0.973751	1.24322	1.02625	0.756777	0.276736	-0.26258
311	18	2019	2015	DE	S		10		10	A_A	individual	Alien	Invasive		Herb			Alien	Naturalized		Herb			2	3	0	1	0	0	TD	2	Growth	0	Biomass	RNE	2.16142	22.2598	2.18167	10.8364	0.995339	1.34516	1.00466	0.654842	0.351457	-0.348196
312	591	2012	2007&2008	AU	T3	Chrysanthemoides monilifera	1	Cynodon dactylon	18	A_N	community	Alien	Invasive	Asteraceae	Shrub	Perennial	No	Native	Native	Poaceae	Grass	Annual	No	1	0	0	1	0	0	D	1	Growth	1	RCP(relative competitive performance)	RCE	-0.0657997		0.199039		-0.987695		2.98769		-0.987695	2.98769
313	591	2012	2007&2008	AU	T3	Chrysanthemoides monilifera	1	Imperata cylindrica	18	A_N	community	Alien	Invasive	Asteraceae	Shrub	Perennial	No	Native	Native	Poaceae	Grass	Perennial	No	1	0	0	1	0	0	D	1	Growth	1	RCP(relative competitive performance)	RCE	0.0982392		0.136406		0.837343		1.16266		0.837343	1.16266
314	591	2012	2007&2008	AU	T3	Chrysanthemoides monilifera	1	Ischaemum triticeum	18	A_N	community	Alien	Invasive	Asteraceae	Shrub	Perennial	No	Native	Native	Poaceae	Grass	Annual	No	1	0	0	1	0	0	D	1	Growth	1	RCP(relative competitive performance)	RCE	-0.0503174		0.0816713		-3.20965		5.20965		-3.20965	5.20965
315	591	2012	2007&2008	AU	T3	Chrysanthemoides monilifera	1	Spinifex sericeus	18	A_N	community	Alien	Invasive	Asteraceae	Shrub	Perennial	No	Native	Native	Poaceae	Grass	Annual	No	1	0	0	1	0	0	D	1	Growth	1	RCP(relative competitive performance)	RCE	-0.0112748		0.0740275		-0.359341		2.35934		-0.359341	2.35934
316	591	2012	2007&2008	AU	T3	Chrysanthemoides monilifera	1	Zoysia macrantha	18	A_N	community	Alien	Invasive	Asteraceae	Shrub	Perennial	No	Native	Native	Poaceae	Grass	Perennial	No	1	0	0	1	0	0	D	1	Growth	1	RCP(relative competitive performance)	RCE	-0.0734435		-0.0121283		1.71654		0.283465		1.71654	0.283465
317	591	2012	2007&2008	AU	T3	Chrysanthemoides monilifera	1	Paspalum vaginatum	18	A_N	community	Alien	Invasive	Asteraceae	Shrub	Perennial	No	Native	Native	Poaceae	Grass	Perennial	No	1	0	0	1	0	0	D	1	Growth	1	RCP(relative competitive performance)	RCE	0.0906103		-0.137581		-3.85814		5.85814		-3.85814	5.85814
318	591	2012	2007&2008	AU	T3	Chrysanthemoides monilifera	1	Tetragonia tetragonoides	18	A_N	community	Alien	Invasive	Asteraceae	Shrub	Perennial	No	Native	Native	Aizoaceae	Herb	Annual	No	1	0	0	1	0	0	D	1	Growth	1	RCP(relative competitive performance)	RCE	0.768185		0.507928		1.20394		0.796055		1.20394	0.796055
319	591	2012	2007&2008	AU	T3	Chrysanthemoides monilifera	1	Carpobrotus glaucescens	18	A_N	community	Alien	Invasive	Asteraceae	Shrub	Perennial	No	Native	Native	Aizoaceae	Herb	Perennial	No	1	0	0	1	0	0	D	1	Growth	1	RCP(relative competitive performance)	RCE	0.0380319		0.248997		0.265004		1.735		0.265004	1.735
320	591	2012	2007&2008	AU	T3	Chrysanthemoides monilifera	1	Calystegia soldanella	18	A_N	community	Alien	Invasive	Asteraceae	Shrub	Perennial	No	Native	Native	Convolvulaceae	Herb	Perennial	No	1	0	0	1	0	0	D	1	Growth	1	RCP(relative competitive performance)	RCE	0.0225496		0.0450169		0.667479		1.33252		0.667479	1.33252
321	591	2012	2007&2008	AU	T3	Chrysanthemoides monilifera	1	Ipomoea pes-caprae	18	A_N	community	Alien	Invasive	Asteraceae	Shrub	Perennial	No	Native	Native	Convolvulaceae	Herb	Perennial	No	1	0	0	1	0	0	D	1	Growth	1	RCP(relative competitive performance)	RCE	-0.0322148		-0.119688		0.42415		1.57585		0.42415	1.57585
322	591	2012	2007&2008	AU	T3	Chrysanthemoides monilifera	1	Chenopodium candolleanum/Rhagodia candolleana	18	A_N	community	Alien	Invasive	Asteraceae	Shrub	Perennial	No	Native	Native	Amaranthaceae	Shrub	Perennial	No	1	0	0	1	0	0	D	1	Growth	1	RCP(relative competitive performance)	RCE	0.401693		0.40802		0.992187		1.00781		0.992187	1.00781
323	591	2012	2007&2008	AU	T3	Chrysanthemoides monilifera	1	Leptospermum laevigatum	18	A_N	community	Alien	Invasive	Asteraceae	Shrub	Perennial	No	Native	Native	Myrtaceae	Shrub	Perennial	No	1	0	0	1	0	0	D	1	Growth	1	RCP(relative competitive performance)	RCE	-0.162444		-0.0237026		1.74533		0.254665		1.74533	0.254665
324	591	2012	2007&2008	AU	T3	Chrysanthemoides monilifera	1	Ozothamnus diosmifolius	18	A_N	community	Alien	Invasive	Asteraceae	Shrub	Perennial	No	Native	Native	Asteraceae	Shrub	Perennial	No	1	0	0	1	0	0	D	1	Growth	1	RCP(relative competitive performance)	RCE	0.0175261		-0.0549067		-0.937713		2.93771		-0.937713	2.93771
325	591	2012	2007&2008	AU	T3	Chrysanthemoides monilifera	1	Banksia integrifolia	18	A_N	community	Alien	Invasive	Asteraceae	Shrub	Perennial	No	Native	Native	Proteaceae	Shrub	Perennial	No	1	0	0	1	0	0	D	1	Growth	1	RCP(relative competitive performance)	RCE	-0.0058096		-0.0625356		0.170008		1.82999		0.170008	1.82999
326	591	2012	2007&2008	AU	T3	Chrysanthemoides monilifera	1	Myoporum boninense	18	A_N	community	Alien	Invasive	Asteraceae	Shrub	Perennial	No	Native	Native	Scrophulariaceae	Shrub	Perennial	No	1	0	0	1	0	0	D	1	Growth	1	RCP(relative competitive performance)	RCE	0.229135		-0.219395		47.05		-45.05		47.05	-45.05
327	591	2012	2007&2008	AU	T3	Chrysanthemoides monilifera	1	Breynia oblongifolia	18	A_N	community	Alien	Invasive	Asteraceae	Shrub	Perennial	No	Native	Native	Phyllanthaceae	Shrub	Perennial	No	1	0	0	1	0	0	D	1	Growth	1	RCP(relative competitive performance)	RCE	-0.0605741		-0.234862		0.410065		1.58993		0.410065	1.58993
328	913	2005		AU	F4	Austrodanthonia eriantha	1	Vulpia myuros	1	N_A	individual	Native	Native	Poaceae	Grass	Perennial	No	Alien	Invasive	Poaceae	Grass	Annual	No	2	0	0	0	0	1	C	1	Growth	0	RGR(Relative growth rate)	RNE	0.109302	0.186047	0.14186	0.196899	0.87037	0.97166	1.12963	1.02834	0.116375	-0.0896662
329	913	2005		AU	F4	Vulpia myuros	1	Austrodanthonia eriantha	1	A_N	individual	Alien	Invasive	Poaceae	Grass	Annual	No	Native	Native	Poaceae	Grass	Perennial	No	2	0	0	0	0	1	C	1	Growth	0	RGR(Relative growth rate)	RNE	0.186047	0.109302	0.196899	0.14186	0.97166	0.87037	1.02834	1.12963	-0.104244	0.0984981
330	3676	2007	2002	NZ	F1		2		2	A_N	community	Alien	Invasive	Asteraceae	Herbs	Perennial	No	Native	Native	Poaceae	Grass	Perennial	No	2	1	0	0	0	0	T	1	Growth	0	Asymptotic population growth rate	RCE	1.8689	2.6555	1.43828	1.11244	1.13021	1.40952	0.869792	0.590476	0.247137	-0.321129
331	3676	2007	2002	NZ	F1		2		2	A_N	community	Alien	Invasive	Asteraceae	Herbs	Perennial	No	Native	Native	Poaceae	Grass	Perennial	No	2	0	0	0	0	1	C	1	Growth	0	Asymptotic population growth rate	RCE	1.8689	2.6555	1.35461	3.60048	1.15955	0.848948	0.840455	1.15105	-0.267861	0.369558
332	3676	2007	2002	NZ	F1		2		2	A_N	community	Alien	Invasive	Asteraceae	Herbs	Perennial	No	Native	Native	Poaceae	Grass	Perennial	No	2	1	0	0	0	1	TC	2	Growth	0	Asymptotic population growth rate	RCE	1.8689	2.6555	1.33195	1.14833	1.16775	1.39623	0.832246	0.603774	0.195652	-0.274525
333	3676	2007	2002	NZ	F1		2		2	N_A	community	Native	Native	Poaceae	Grass	Perennial	No	Alien	Invasive	Asteraceae	Herbs	Perennial	No	2	1	0	0	0	0	T	1	Growth	0	Asymptotic population growth rate	RCE	2.6555	1.8689	1.11244	1.43828	1.40952	1.13021	0.590476	0.869792	-0.198163	0.473035
334	3676	2007	2002	NZ	F1		2		2	N_A	community	Native	Native	Poaceae	Grass	Perennial	No	Alien	Invasive	Asteraceae	Herbs	Perennial	No	2	0	0	0	0	1	C	1	Growth	0	Asymptotic population growth rate	RCE	2.6555	1.8689	3.60048	1.35461	0.848948	1.15955	1.15105	0.840455	0.365861	-0.269838
335	3676	2007	2002	NZ	F1		2		2	N_A	community	Native	Native	Poaceae	Grass	Perennial	No	Alien	Invasive	Asteraceae	Herbs	Perennial	No	2	1	0	0	0	1	TC	2	Growth	0	Asymptotic population growth rate	RCE	2.6555	1.8689	1.14833	1.33195	1.39623	1.16775	0.603774	0.832246	-0.163636	0.378408
336	7954	2019	2016	CN	F2		5		5	A_N	individual	Alien	Invasive		Grass/Herbs			Native	Native		Grass/Herbs			2	0	0	0	1	0	N	1	Growth	0	total mass	RNE	5.45691	1.44066	7.37776	3.21012	0.850339	0.619536	1.14966	1.38046	-0.271425	0.200757
337	7954	2019	2016	CN	F2		5		5	N_A	individual	Native	Native		Grass/Herbs			Alien	Invasive		Grass/Herbs			2	0	0	0	1	0	N	1	Growth	0	total mass	RNE	1.44066	5.45691	3.21012	7.37776	0.619536	0.850339	1.38046	1.14966	0.372541	-0.167192
338	7931	2019	2017	CN	T2	Triticum aestivum	1	Aegilops tauschii	1	N_A	individual	Native	Native	Poaceae	Grass	Annual		Alien	Invasive	Poaceae	Grass	Annual		1	0	0	0	1	0	N	1	Growth	0	Plant height	RNE	29.81	22.7	31.62	28	0.970536	0.895464	1.02946	1.10454	-0.0773512	0.0729234
339	7931	2019	2017	CN	T2	Aegilops tauschii	1	Triticum aestivum	1	A_N	individual	Alien	Invasive	Poaceae	Grass	Annual		Native	Native	Poaceae	Grass	Annual		1	0	0	0	1	0	N	1	Growth	0	Plant height	RNE	22.7	29.81	28	31.62	0.895464	0.970536	1.10454	1.02946	0.083836	-0.067967
340	7931	2019	2017	CN	T2	Triticum aestivum	1	Aegilops tauschii	1	N_A	individual	Native	Native	Poaceae	Grass	Annual		Alien	Invasive	Poaceae	Grass	Annual		1	0	0	0	2	0	N	1	Growth	0	Plant height	RNE	29.81	22.7	33.73	28.3	0.938307	0.890196	1.06169	1.1098	-0.0512738	0.0453149
341	7931	2019	2017	CN	T2	Aegilops tauschii	1	Triticum aestivum	1	A_N	individual	Alien	Invasive	Poaceae	Grass	Annual		Native	Native	Poaceae	Grass	Annual		1	0	0	0	2	0	N	1	Growth	0	Plant height	RNE	22.7	29.81	28.3	33.73	0.890196	0.938307	1.1098	1.06169	0.0540448	-0.0433505
342	7931	2019	2017	CN	T2	Triticum aestivum	1	Aegilops tauschii	1	N_A	individual	Native	Native	Poaceae	Grass	Annual		Alien	Invasive	Poaceae	Grass	Annual		1	0	0	0	3	0	N	1	Growth	0	Plant height	RNE	29.81	22.7	34.44	29.3	0.927938	0.873077	1.07206	1.12692	-0.0591212	0.0511732
343	7931	2019	2017	CN	T2	Aegilops tauschii	1	Triticum aestivum	1	A_N	individual	Alien	Invasive	Poaceae	Grass	Annual		Native	Native	Poaceae	Grass	Annual		1	0	0	0	3	0	N	1	Growth	0	Plant height	RNE	22.7	29.81	29.3	34.44	0.873077	0.927938	1.12692	1.07206	0.0628362	-0.048682
344	7891	2019	2011	CL	F3	Deschampsia antarctica	1	Colobanthus quitensis	1	N_N	individual	Native	Native	Poaceae	Herbs	Perennial	No	Native	Native	Caryophyllaceae	Herbs	Perennial	No	1	0	1	0	0	0	P	1	Growth	0	Biomass	RNE	1.82189	0.903805	2.29185	1.17336	0.885759	0.870229	1.11424	1.12977	-0.017533	0.0139377
345	7891	2019	2011	CL	F3	Poa annua	1	Colobanthus quitensis	1	A_N	individual	Alien	Invasive	Poaceae	Herbs	Perennial	No	Native	Native	Caryophyllaceae	Herbs	Perennial	No	1	0	1	0	0	0	P	1	Growth	0	Biomass	RNE	2.26609	0.586681	1.90558	0.417548	1.08642	1.16842	0.91358	0.831579	0.0754785	-0.0897582
346	7891	2019	2011	CL	F3	Colobanthus quitensis	1	Deschampsia antarctica	1	N_N	individual	Native	Native	Caryophyllaceae	Herbs	Perennial	No	Native	Native	Poaceae	Herbs	Perennial	No	1	0	1	0	0	0	P	1	Growth	0	Biomass	RNE	0.903805	1.82189	1.17336	2.29185	0.870229	0.885759	1.12977	1.11424	0.0178459	-0.0137461
347	7891	2019	2011	CL	F3	Poa annua	1	Deschampsia antarctica	1	A_N	individual	Alien	Invasive	Poaceae	Herbs	Perennial	No	Native	Native	Poaceae	Herbs	Perennial	No	1	0	1	0	0	0	P	1	Growth	0	Biomass	RNE	2.09227	0.862661	2.13734	0.643777	0.989346	1.1453	1.01065	0.854701	0.157633	-0.15431
348	7891	2019	2011	CL	F3	Colobanthus quitensis	1	Poa annua	1	N_A	individual	Native	Native	Caryophyllaceae	Herbs	Perennial	No	Alien	Invasive	Poaceae	Herbs	Perennial	No	1	0	1	0	0	0	P	1	Growth	0	Biomass	RNE	0.586681	2.26609	0.417548	1.90558	1.16842	1.08642	0.831579	0.91358	-0.0701813	0.0986092
349	7891	2019	2011	CL	F3	Deschampsia antarctica	1	Poa annua	1	N_A	individual	Native	Native	Poaceae	Herbs	Perennial	No	Alien	Invasive	Poaceae	Herbs	Perennial	No	1	0	1	0	0	0	P	1	Growth	0	Biomass	RNE	0.862661	2.09227	0.643777	2.13734	1.1453	0.989346	0.854701	1.01065	-0.136168	0.182466
350	7805	2019	2017	AU	F2	Azolla filiculoides	1	Salvinia molesta	1	N_A	individual	Native	Native	Salviniaceae	Hydrophyte	Perennial	No	Alien	Invasive	Salviniaceae	Hydrophyte	Perennial	No	2	0	0	0	1	0	N	1	Growth	0	RGR	RNE	0.0428322	0.0550699	0.0659965	0.076049	0.787149	0.84	1.21285	1.16	0.0671429	-0.0435762
351	7805	2019	2017	AU	F2	Azolla filiculoides	1	Salvinia molesta	1	N_A	individual	Native	Native	Salviniaceae	Hydrophyte	Perennial	No	Alien	Invasive	Salviniaceae	Hydrophyte	Perennial	No	2	0	0	0	0	1	C	1	Growth	0	RGR	RNE	0.0428322	0.0550699	0.0611888	0.0716783	0.823529	0.868966	1.17647	1.13103	0.0551724	-0.0386207
352	7805	2019	2017	AU	F2	Azolla filiculoides	1	Salvinia molesta	1	N_A	individual	Native	Native	Salviniaceae	Hydrophyte	Perennial	No	Alien	Invasive	Salviniaceae	Hydrophyte	Perennial	No	2	0	0	0	1	1	NC	2	Growth	0	RGR	RNE	0.0428322	0.0550699	0.0961538	0.0795455	0.616352	0.818182	1.38365	1.18182	0.327458	-0.145868
353	7805	2019	2017	AU	F2	Salvinia molesta	1	Azolla filiculoides	1	A_N	individual	Alien	Invasive	Salviniaceae	Hydrophyte	Perennial	No	Native	Native	Salviniaceae	Hydrophyte	Perennial	No	2	0	0	0	1	0	N	1	Growth	0	RGR	RNE	0.0550699	0.0428322	0.076049	0.0659965	0.84	0.787149	1.16	1.21285	-0.0629183	0.0455616
354	7805	2019	2017	AU	F2	Salvinia molesta	1	Azolla filiculoides	1	A_N	individual	Alien	Invasive	Salviniaceae	Hydrophyte	Perennial	No	Native	Native	Salviniaceae	Hydrophyte	Perennial	No	2	0	0	0	0	1	C	1	Growth	0	RGR	RNE	0.0550699	0.0428322	0.0716783	0.0611888	0.868966	0.823529	1.13103	1.17647	-0.0522876	0.0401722
355	7805	2019	2017	AU	F2	Salvinia molesta	1	Azolla filiculoides	1	A_N	individual	Alien	Invasive	Salviniaceae	Hydrophyte	Perennial	No	Native	Native	Salviniaceae	Hydrophyte	Perennial	No	2	0	0	0	1	1	NC	2	Growth	0	RGR	RNE	0.0550699	0.0428322	0.0795455	0.0961538	0.818182	0.616352	1.18182	1.38365	-0.246681	0.170779
210	844	2007	NA	UK	F1		4		6	A_N	community													1	0	0	0	0	1	C	1	Growth		Individual biomass	RNE	7.94396	4.68651	9.94046	6.22067	0.888367	0.859345	1.11163	1.14066	-0.0326686	0.0261073
211	844	2007	NA	UK	F1		4		6	A_N	community													1	0	0	0	0	1	C	1	Growth		Shoot biomass	RNE	1.66783	1.67308	2.27622	2.36014	0.845745	0.829649	1.15426	1.17035	-0.0190315	0.0139447
212	844	2007	NA	UK	F1		4		6	A_N	community													1	0	0	0	0	1	C	1	Growth		Root biomass	RNE	6.2697	3.01226	7.65324	3.85289	0.900629	0.877551	1.09937	1.12245	-0.0256242	0.0209919
213	844	2007	NA	UK	F2		4		6	A_N	community													1	0	0	0	1	0	N	1	Growth		Individual biomass	RNE	11.9011	13.6254	11.2792	12.0989	1.02683	1.05934	0.973171	0.940659	0.0316619	-0.0334077
214	844	2007	NA	UK	F2		4		6	A_N	community													1	0	0	0	1	0	N	1	Growth		Shoot biomass	RNE	2.33216	3.53357	2.39576	3.26502	0.986547	1.0395	1.01345	0.960499	0.0536761	-0.052251
215	844	2007	NA	UK	F2		4		6	A_N	community													1	0	0	0	1	0	N	1	Growth		Root biomass	RNE	9.57244	10.0919	8.90459	8.85512	1.03614	1.06527	0.963855	0.934726	0.0281134	-0.0302219

## Sheet: R-code
obj	gcf	code1	code2	gcf1	gcf2	gro
Native	T	Data$GT[Data$PAIR=='A_N'&Data$F=='T']	Data$NT	T		Performance
Native	P	Data$GT[Data$PAIR=='A_N'&Data$F=='P']	Data$NT	P		Performance
Native	D	Data$GT[Data$PAIR=='A_N'&Data$F=='D']	Data$NT	D		Performance
Native	N	Data$GT[Data$PAIR=='A_N'&Data$F=='N']	Data$NT	N		Performance
Native	C	Data$GT[Data$PAIR=='A_N'&Data$F=='C']	Data$NT	C		Performance
Native	DC	Data$GT[Data$PAIR=='A_N'&Data$F=='DC']	Data$NT	D	C	Performance
Native	DN	Data$GT[Data$PAIR=='A_N'&Data$F=='DN']	Data$NT	D	N	Performance
Native	NC	Data$GT[Data$PAIR=='A_N'&Data$F=='NC']	Data$NT	N	C	Performance
Native	TC	Data$GT[Data$PAIR=='A_N'&Data$F=='TC']	Data$NT	T	C	Performance
Native	TD	Data$GT[Data$PAIR=='A_N'&Data$F=='TD']	Data$NT	T	D	Performance
Native	TN	Data$GT[Data$PAIR=='A_N'&Data$F=='TN']	Data$NT	T	N	Performance
Native	PN	Data$GT[Data$PAIR=='A_N'&Data$F=='PN']	Data$NT	P	N	Performance
Alien	T	Data$GT[Data$PAIR=='N_A'&Data$F=='T']	Data$NT	T		Performance
Alien	P	Data$GT[Data$PAIR=='N_A'&Data$F=='P']	Data$NT	P		Performance
Alien	D	Data$GT[Data$PAIR=='N_A'&Data$F=='D']	Data$NT	D		Performance
Alien	N	Data$GT[Data$PAIR=='N_A'&Data$F=='N']	Data$NT	N		Performance
Alien	C	Data$GT[Data$PAIR=='N_A'&Data$F=='C']	Data$NT	C		Performance
Alien	DC	Data$GT[Data$PAIR=='N_A'&Data$F=='DC']	Data$NT	D	C	Performance
Alien	DN	Data$GT[Data$PAIR=='N_A'&Data$F=='DN']	Data$NT	D	N	Performance
Alien	NC	Data$GT[Data$PAIR=='N_A'&Data$F=='NC']	Data$NT	N	C	Performance
Alien	TC	Data$GT[Data$PAIR=='N_A'&Data$F=='TC']	Data$NT	T	C	Performance
Alien	TD	Data$GT[Data$PAIR=='N_A'&Data$F=='TD']	Data$NT	T	D	Performance
Alien	TN	Data$GT[Data$PAIR=='N_A'&Data$F=='TN']	Data$NT	T	N	Performance
Alien	PN	Data$GT[Data$PAIR=='N_A'&Data$F=='PN']	Data$NT	P	N	Performance
Alien	T	Data$GR[Data$PAIR=='N_A'&Data$F=='T']	Data$NR	T		Competitiveness
Alien	P	Data$GR[Data$PAIR=='N_A'&Data$F=='P']	Data$NR	P		Competitiveness
Alien	D	Data$GR[Data$PAIR=='N_A'&Data$F=='D']	Data$NR	D		Competitiveness
Alien	N	Data$GR[Data$PAIR=='N_A'&Data$F=='N']	Data$NR	N		Competitiveness
Alien	C	Data$GR[Data$PAIR=='N_A'&Data$F=='C']	Data$NR	C		Competitiveness
Alien	DC	Data$GR[Data$PAIR=='N_A'&Data$F=='DC']	Data$NR	D	C	Competitiveness
Alien	DN	Data$GR[Data$PAIR=='N_A'&Data$F=='DN']	Data$NR	D	N	Competitiveness
Alien	NC	Data$GR[Data$PAIR=='N_A'&Data$F=='NC']	Data$NR	N	C	Competitiveness
Alien	TC	Data$GR[Data$PAIR=='N_A'&Data$F=='TC']	Data$NR	T	C	Competitiveness
Alien	TD	Data$GR[Data$PAIR=='N_A'&Data$F=='TD']	Data$NR	T	D	Competitiveness
Alien	TN	Data$GR[Data$PAIR=='N_A'&Data$F=='TN']	Data$NR	T	N	Competitiveness
Alien	PN	Data$GR[Data$PAIR=='N_A'&Data$F=='PN']	Data$NR	P	N	Competitiveness
Native	T	Data$GR[Data$PAIR=='A_N'&Data$F=='T']	Data$NR	T		Competitiveness
Native	P	Data$GR[Data$PAIR=='A_N'&Data$F=='P']	Data$NR	P		Competitiveness
Native	D	Data$GR[Data$PAIR=='A_N'&Data$F=='D']	Data$NR	D		Competitiveness
Native	N	Data$GR[Data$PAIR=='A_N'&Data$F=='N']	Data$NR	N		Competitiveness
Native	C	Data$GR[Data$PAIR=='A_N'&Data$F=='C']	Data$NR	C		Competitiveness
Native	DC	Data$GR[Data$PAIR=='A_N'&Data$F=='DC']	Data$NR	D	C	Competitiveness
Native	DN	Data$GR[Data$PAIR=='A_N'&Data$F=='DN']	Data$NR	D	N	Competitiveness
Native	NC	Data$GR[Data$PAIR=='A_N'&Data$F=='NC']	Data$NR	N	C	Competitiveness
Native	TC	Data$GR[Data$PAIR=='A_N'&Data$F=='TC']	Data$NR	T	C	Competitiveness
Native	TD	Data$GR[Data$PAIR=='A_N'&Data$F=='TD']	Data$NR	T	D	Competitiveness
Native	TN	Data$GR[Data$PAIR=='A_N'&Data$F=='TN']	Data$NR	T	N	Competitiveness
Native	PN	Data$GR[Data$PAIR=='A_N'&Data$F=='PN']	Data$NR	P	N	Competitiveness

## Sheet: Sheet1
Record_Number	Number_F	T	P	D	N	C	F	Type_F
18	2	1	0	0	0	0	T	1
18	2	0	0	1	0	0	D	1
18	2	1	0	1	0	0	TD	2
30	1	0	0	0	1	0	N	1
34	2	0	0	0	1	0	N	1
34	2	0	0	1	1	0	DN	2
34	2	0	0	1	0	0	D	1
100	1	1	0	0	0	0	T	1
101	1	1	0	0	0	0	T	1
101	2	1	0	0	1	0	TN	2
101	2	0	0	0	1	0	N	1
134	1	0	0	0	1	0	N	1
140	2	0	0	0	1	0	N	1
140	2	1	0	0	0	0	T	1
140	2	1	0	0	1	0	TN	2
190	1	0	0	0	1	0	N	1
211	1	0	0	1	0	0	D	1
237	1	1	0	0	0	0	T	1
359	1	0	0	0	1	0	N	1
413	1	0	0	0	1	0	N	1
475	1	0	0	0	0	1	C	1
552	1	1	0	0	0	0	T	1
591	1	0	0	1	0	0	D	1
671	1	0	0	0	0	1	C	1
728	2	0	0	0	1	0	N	1
728	2	0	0	0	2	0	N	1
728	2	0	0	1	0	0	D	1
728	2	0	0	1	1	0	DN	2
728	2	0	2	0	0	0	P	1
728	2	0	2	0	1	0	PN	2
728	2	0	2	0	2	0	PN	2
728	2	0	0	1	2	0	DN	2
844	1	0	0	0	0	1	C	1
844	1	0	0	0	1	0	N	1
913	2	0	0	0	0	1	C	1
3676	2	1	0	0	0	0	T	1
3676	2	0	0	0	0	1	C	1
3676	2	1	0	0	0	1	TC	2
4436	1	0	0	0	1	0	N	1
4863	2	0	0	0	1	0	N	1
4863	2	0	0	1	0	0	D	1
4863	2	0	0	1	1	0	DN	2
5117	2	0	0	0	0	1	C	1
5117	2	0	0	1	0	0	D	1
5117	2	0	0	1	0	1	DC	2
5284	1	0	1	0	0	0	P	1
5284	1	0	0	1	0	0	D	1
5547	1	0	0	0	1	0	N	1
6460	1	1	0	0	0	0	T	1
7805	2	0	0	0	1	0	N	1
7805	2	0	0	0	0	1	C	1
7805	2	0	0	0	1	1	NC	2
7891	1	0	1	0	0	0	P	1
7931	1	0	0	0	1	0	N	1
7954	2	0	0	0	1	0	r	1

## Sheet: Sheet2
列1	Species	Authority	Common Name	Family	Native continent(s)	Growth Habit	Duration	N- fixer	Photosynthetic pathways	Study
1	Tetragonia tetragonoides	(Pall.) Kuntze	New Zealand spinach	Aizoaceae	Asia, Oceania	Herbs	Annual	No		15
2	Carpobrotus glaucescens	(Haw.) Schwantes	angular sea-fig, pigface	Aizoaceae	Oceania	Herbs	Perennial	No		15
3	Alternanthera philoxeroides	(Mart.) Griseb.	alligator weed	Amaranthaceae	S. America	Herbs	Perennial	No		10, 11, 24, 29
4	Alternanthera sessilis	(L.) R.Br. ex DC.	ponnanganni, ponnaganti aaku, sessile joyweed, et cl	Amaranthaceae	Aisa	Herbs	Perennial	No		11, 24
5	Amaranthus retroflexus	L.	red-root amaranth, redroot pigweed, red-rooted pigweed, et cl	Amaranthaceae	Americas	Herbs	Annual	No		8
6	Amaranthus tricolor	L.	edible amaranth, elephant-head amaranth	Amaranthaceae	Aisa	Herbs	Annual	No		8
7	Chenopodium candolleanum/Rhagodia candolleana	(Moq.) S.Fuentes & Borsch	seaberry saltbush	Amaranthaceae	Oceania	Shrub	Perennial	No		15
8	Digitaria sanguinalis	(L.) Scop.	hairy crabgrass, hairy finger-grass, large crabgrass, et cl	Amaranthaceae	Aisa	Herbs	Annual	No		10, 16
9	Allium schoenoprasum	L.	Chives	Amaryllidaceae	Asia, Europe, N. America	Herbs	Perennial	No		1
10	Hydrocotyle peduncularis	Lam.		Araliaceae	Asia, Oceania	Herbs	Perennial	No		15
11	Hydrocotyle sibthorpioides	Lam.		Araliaceae	Asia	Herbs	Perennial	No		29
12	Hydrocotyle vulgaris	L.		Araliaceae	Europe, North America	Herbs	Perennial	No		29
13	Araujia sericifolia	Brot.	moth plant, white bladderflower, common moth vine, et cl	Asclepiadaceae	Oceania	Vine	Perennial	No	C3	16
14	Achillea millefolium	L.	yarrow, common yarrow	Asteraceae	Asia, Europe, N. America	Herbs	Perennial	No		1
15	Ageratum conyzoides	L.	billygoat-weed, chick weed, goatweed, whiteweed	Asteraceae	S. America	Herbs	Annual	No		9
16	Artemisia californica	Less.	California sagebrush	Asteraceae	N. America	Shrub	Perennial	No		3
17	Artemisia verlotiorum	Lamotte	Chinese mugwort	Asteraceae	China	Herbs	Perennial	No		25
18	Artemisia vulgaris	L.	common mugwort, riverside wormwood, felon herb	Asteraceae	Europe, Asia, N. Africa, Alaska	Herbs		No		25
19	Bidens frondosa	L.	devil's beggarticks, devil's-pitchfork, common beggar-ticks, et cl	Asteraceae	N. America	Herbs	Annual	No		21, 25
20	Bidens pilosa	L.	black-jack, beggar-ticks, cobbler's pegs, et cl	Asteraceae	Americas	Herbs	Annual	No	C3	16
21	Bidens tripartita	L.	three-lobe beggartick, three-part beggarticks, leafy-bracted beggarticks, et cl	Asteraceae	Eurasia, N. Africa, N. America	Herbs	Annual	No		21, 25
22	Centaurea melitensis	L.	Maltese star-thistle, tocalote,	Asteraceae	Mediterranean	Herbs	Annual	No		3
23	Chrysanthemoides monilifera	(L.) Norlindh	boneseed, bitou bush, bietou, tick berry	Asteraceae	S. Africa	Shrub	Perennial	No		15
24	Cirsium arvense	(L.) Scop.	Canada thistle, field thistle	Asteraceae	Europe, Africa, N. Asia	Herbs	Perennial	No		14
25	Conyza bonariensis	L.	flax-leaf fleabane, wavy-leaf fleabane, Argentine fleabane, et cl	Asteraceae	S. America	Herbs	Annual	No	C3	16
26	Encelia californica	Nutt.	california brittlebush, california bush sunflower	Asteraceae	N. America	Shrub	Perennial	No		3
27	Eupatorium catarium	L.		Asteraceae	S. America	Herbs	Annual	No		9
28	Galinsoga quadriradiata	Ruiz & Pav.	Sonchus oleraceus, Peruvian daisy, hairy galinsoga	Asteraceae	N. America	Herbs	Annual	No		6
29	Heteropappus hispidus	(Thunb.) Less.		Asteraceae	Eurasia	Herbs	Annual	No		6
30	Hypochaeris radicata	L.	catsear, flatweed, cat's-ear, hairy cat's ear	Asteraceae	Europe	Herbs	Perennial	No		19
31	Leontodon autumnalis	Moench	autumn hawkbit	Asteraceae	Asia, Europe, N. America	Herbs	Perennial	No		1
32	Leontodon taraxacoides	(Vill.) Mérat	lesser hawkbit, rough hawkbit, hairy hawkbit	Asteraceae	Europe, N. Africa	Herbs	Perennial	No		19
33	Leucanthemum vulgare	Lam.	ox-eye daisy, oxeye daisy, dog daisy, et cl	Asteraceae	Asia, Europe	Herbs	Perennial	No		1
34	Ozothamnus diosmifolius	(Vent.) DC.	rice flower, white dogwood, pill flower	Asteraceae	Oceania	Shrub	Perennial	No		15
35	Rudbeckia triloba	L.	browneyed susan, brown-eyed susan, thin-leaved coneflower, et cl	Asteraceae	N. America	Herbs	Perennial	No		1
36	Senecio inaequidens	DC.	narrow-leaved ragwort, South African ragwort	Asteraceae	Africa	Herbs	Perennial	No		14, 25
37	Senecio jacobaea	L.		Asteraceae	Europe,Asia	Herbs	Perennial	No		25
38	Sigesbeckia orientalis	L.	eastern St Paul's-wort, common St. Paul's wort	Asteraceae	Africa, Asia, Oceania(?)	Herbs	Annual	No	C3	16
39	Solidago gigantea	Ait.	tall goldenrod, giant goldenrod, great willowherb, et cl	Asteraceae	N. America	Herbs	Perennial	No		1, 14, 25
40	Solidago virgaurea	L.	European goldenrod, woundwort	Asteraceae	Europe	Herbs		No		25
41	Sonchus oleraceus	L.	common sowthistle, sow thistle, smooth sow thistle, et cl	Asteraceae	Eurasia	Herbs	Annual	No		6
42	Sphagneticola calendulacea/Wedelia chinensis	(Osbeck.) Merrill.		Asteraceae	Asia	Grass	Perennial	No		24
43	Sphagneticola chinensis	(Osbeck.) Merr.		Asteraceae	Asia	Herbs	Perennial	No		29
44	Sphagneticola trilobata/Wedelia trilobata	(L.) Pruski/(L.) Hitchc.	Bay Biscayne creeping-oxeye, Singapore daisy, creeping-oxeye, trailing daisy, wedelia	Asteraceae	N. America & S. America	Grass	Perennial	No		24
45	Vernonia cinerea	(L.) Less.		Asteraceae	Aisa	Herbs	Annual	No		9
46	Sphagneticola trilobata	(L.) Pruski.		Asteraceae	North and South, America	Herbs	Perennial	No		29
47	Impatiens glandulifera	Royle	Policeman's Helmet, Bobby Tops, Copper Tops, Gnome's Hatstand	Balsaminaceae	Asia	Herbs	Annual	No	C3	25, 30
48	Impatiens noli-tangere	L.	touch-me-not balsam,	Balsaminaceae	Europe, Asia and N. America	Herbs	Annual	No		25
49	Amsinckia Tessellata	A.Gray	bristly fiddleneck, tessellate fiddleneck, checker fiddleneck, devil's lettuce	Boraginaceae	N. America	Herbs	Annual	No		17
50	Barbarea stricta	L.	small-flowered winter-cress	Brassicaceae	Europe, Asia	Herbs		No		25
51	Barbarea vulgaris	R. Br.	bittercress, herb barbara, rocketcress	Brassicaceae	Europe	Herbs	Biennial	No		25
52	Diplotaxis tenuifolia	DC.	perennial wall-rocket	Brassicaceae	Africa, Asia, Europe	Herbs	Perennial	No		1
53	Hesperis matronalis	L.	dame's rocket, damask-violet, dame's-violet, et cl	Brassicaceae	Europe	Herbs	Biennial/Perennial	No		1
54	Hirschfeldia incana	(L.) Lagr.-Foss.	shortpod mustard, buchanweed, hoary mustard, mediterranean mustard	Brassicaceae	Mediterranean	Herbs	Annual	No		3
55	Lepidium campestre	R. Br.	field pepperwort, field pepperweed, field cress	Brassicaceae	Europe	Herbs	Annual	No		25
56	Lepidium draba	L.	whitetop or hoary cress, Thanet cress	Brassicaceae	S. Europe, SW. Asia, N. Africa	Herbs	Perennial	No		25
57	Platycodon grandiflorus	A.DC.	balloon flower, Chinese bellflower, platycodon	Campanulaceae	Asia	Herbs	Perennial	No		1
58	Cerastium arvense	L.	field mouse-ear, field chickweed	Caryophyllaceae	Europe, N. America, S. America	Herbs	Perennial	No		25
59	Cerastium tomentosum	L.	Snow-in-Summer	Caryophyllaceae	Asia, Europe	Herbs	Perennial	No		1, 25
60	Colobanthus quitensis	(Kunth) Bartl.	Antarctic pearlwort	Caryophyllaceae	Antarctica	Herbs	Perennial	No		5, 27
61	Silene dioica	Clairv.	red campion, red catchfly	Caryophyllaceae	Europe	Herbs	Biennial/Perennial	No		1
62	Silene flos-cuculi	L.	Ragged-Robin	Caryophyllaceae	Europe	Herbs	Perennial	No		1
63	Silene vulgaris	Garcke	bladder campion, maidenstears	Caryophyllaceae	Europe	Herbs	Perennial	No		1
64	Atriplex semibaccata	R.Br.	Australian saltbush, berry saltbush, creeping saltbush	Chenopodiaceae	Oceania	Herbs	Perennial	No	C3	16
65	Chenopodium robertianum/Einadia hastata	Iamonico & Mosyakin	saloop, berry saltbush	Chenopodiaceae	Oceania	Herbs	Perennial	No	C3	16
66	Calystegia sepium	(L.) Junger	hedge bindweed	Convolvulaceae	Europe	Herbs	Perennial	No	C3	30
67	Calystegia soldanella	(L.) R.Br. ex Roem. & Schult.	seashore false bindweed, shore bindweed, shore convolvulus	Convolvulaceae	Europe, Asia, Oceania	Herbs	Perennial	No		15
68	Convolvulus erubescens	Sims	blushing bindweed, or Australian bindweed	Convolvulaceae	Oceania	Vine	Perennial	No	C3	16
69	Ipomoea cairica	(L.) Sweet	mile-a-minute vine, Messina creeper, Cairo morning glory, et cl	Convolvulaceae	Africa	Herbs	Perennial	No		24
70	Ipomoea pes-caprae	(L.) R.Br.	Ipomoea brasiliensis, bayhops, bay-hops, beach morning glory, goat's foot	Convolvulaceae	Pantropical	Herbs	Perennial	No		25, 24
71	Acacia implexa	Benth.	lightwood, hickory wattle	Fabaceae	Oceania	Herbs	Perennial	Yes	C3	16
72	Acacia parramattensis	Tindale	Acacia parramattensis	Fabaceae	Oceania	Herbs	Perennial	Yes	C3	16
73	Acmispon glaber	(Vogel) Brouillet	common deerweed, deer weed, deervetch, et cl	Fabaceae	N. America	Shrub	Perennial	Yes		3
74	Glycine microphylla	(Benth.) Tindale	small-leaf glycine	Fabaceae	Oceania	Vine	Perennial	Yes	C3	16
75	Lathyrus latifolius	L.	perennial peavine, perennial pea, broad-leaved everlasting-pea, et cl	Fabaceae	S.Europe & E. Europe	Herbs	Perennial	Yes		25
76	Lathyrus pratensis	L.	meadow vetchling, yellow pea, meadow pea	Fabaceae	Europe	Herbs	Perennial	Yes		25
77	Lotus corniculatus	L.	common bird's-foot trefoil, eggs and bacon, birdsfoot deervetch, et cl	Fabaceae	Africa, Asia, Europe	Herbs	Perennial	Yes		1
78	Lupinus polyphyllus	Lindl.	large-leaved lupine, big-leaved lupine, many-leaved lupine, et cl	Fabaceae	N. America	Herbs	Perennial	Yes		1
79	Robinia pseudoacacia	L.	black locust, false acacia	Fabaceae	N. America	Tree	Perennial	Yes		2, 12
80	Trifolium pratense	L.	red clover	Fabaceae	Africa, Asia, Europe	Herbs	Biennial/Perennial	Yes		1
81	Trifolium repens	L.		Fabaceae	Europe, North Africa	Herbs	Perennial	Yes		29
82	Fagus sylvatica	L.	european beech, common beech	Fagaceae	Europe	Tree	Perennial	No		2
83	Quercus acutissima	Carruth.	sawtooth oak	Fagaceae	Aisa	Herbs	Perennial	No		12
84	Quercus robur	L.	common oak, pedunculate oak, European oak, et cl	Fagaceae	Europe	Tree	Perennial	No		2
85	Erodium cicutarium	(L.) L'Hér. ex Aiton	redstem filaree, redstem stork's bill, common stork's-bill, pinweed	Geraniaceae	Mediterranean	Herbs	Annual	No		3
86	Egeria densa	Planch.	large-flowered waterweed, Brazilian waterweed	Hydrocharitaceae	S. America	Herbs	Perennial	No		4
87	Iris domestica	Kuntze	leopard lily, blackberry lily	Iridaceae	Asia	Herbs	Perennial	No		1
88	Monarda fistulosa	L.	wild bergamot, bee balm	Lamiaceae	N. America	Herbs	Perennial	No		1
89	Monarda punctata	L.	spotted beebalm, horsemint	Lamiaceae	N. America	Herbs	Perennial	No		1
90	Plectranthus parviflorus	Willd.	little spurflower, cockspur flower	Lamiaceae	Oceania	Herbs	Annual	No	C3	16
91	Salvia mellifera	Greene	black sage	Lamiaceae	N. America	Shrub	Perennial	No		3
92	Sida rhombifolia	L.	arrowleaf sida, rhombus-leaved sida, Paddy's lucerne, jelly leaf	Malvaceae	Americas	Herbs	Perennial	No	C3	16
93	Leptospermum laevigatum	(Gaertn.) F.Muell	coast tea tree	Myrtaceae	Oceania	Shrub	Perennial	No		15
94	Ligustrum sinense	Lour.	Chinese privet	Oleaceae	Aisa	Herbs	Perennial	No	C3	16
95	Olea ferruginea	Royle	Olea europaea subsp cuspidata	Oleaceae	Aisa	Herbs	Perennial	No	C3	16
96	Epilobium ciliatum	Raf.	fringed willowherb, American willowherb, slender willow herb, et cl	Onagraceae	Asia, N. America, S. America	Herbs	Perennial	No		1
97	Epilobium hirsutum	L.	great willowherb, great hairy willowherb, hairy willowherb	Onagraceae	Europe, Africa, Asia	Herbs	Perennial	No		14, 30
98	Ludwigia adscendens	(L.) Hara		Onagraceae	Asia	Herbs	Perennial	No		29
99	Oenothera biennis	L.	common evening-primrose, evening star, sundrop, et cl	Onagraceae	N. America	Herbs	Biennial/Perennial	No		1
100	Oxalis corniculat	L.		Oxalidaceae	Asia	Herbs	Perennial	No		29
101	Mimulus guttatus	G.L.Nesom	seep monkeyflower, common yellow monkeyflower	Phrymaceae	N. America	Herbs	Perennial	No		1
102	Breynia oblongifolia	(Mull.Arg.) Mull.Arg.	coffee bush	Phyllanthaceae	Oceania	Shrub	Perennial	No		15
103	Phytolacca octandra	L.	dye-berry, dyeberry, eightstamen pokeweed,et cl	Phytolaccaceae	N. America	Herbs	Perennial	No	C3	16
104	Pinus sylvestris	L.	scots pine	Pinaceae	Europe	Tree	Perennial	No		2
105	Antirrhinum majus	L.	common snapdragon, snapdragon	Plantaginaceae	Europe	Herbs	Annual/Perennial	No		1
106	Plantago lanceolata	L.	ribwort plantain, narrowleaf plantain, English plantain	Plantaginaceae	Europe	Herbs	Perennial	No		14
107	Veronica persica	Poir.	birdeye speedwell, common field-speedwell, Persian speedwell, et cl	Plantaginaceae	Asia, so. Europe	Herbs	Annual	No		1
108	Aegilops tauschii	Coss.	Tausch's goatgrass, rough-spike hard grass	Poaceae	Asia	Grass	Annual	No		28
109	Andropogon gayanus	Kunth	Gamba Grass	Poaceae	Africa	Herbs	Perennial	No	C4	13
110	Austrodanthonia caespitosa	(Gaudich.) H.P .Linder	common wallaby-grass, ringed wallaby-grass, white-top	Poaceae	Oceania	Grass	Perennial	No	C3	19
111	Austrodanthonia eriantha	(Lindl.) H.P.Linder	Hill wallaby grass	Poaceae	Oceania	Grass	Perennial	No	C3	18
112	Avena fatua	L.	common wild oat	Poaceae	Eurasia	Herbs	Annual	No		3
113	Axonopus compressus	(Swartz) Beaux.	broadleaf carpetgrass, carpet-grass, American carpet grass, et cl	Poaceae	N. America & S. America	Grass	Perennial	No		24
114	Bothriochloa macra	(Steud.) S.T.Blake	red-leg grass, red grass, redleg, et cl	Poaceae	Oceania	Grass	Perennial	No	C4	16, 22
115	Bromus diandrus	Roth	great brome, ripgut brome	Poaceae	Mediterranean	Herbs	Annual	No		3
116	Bromus madritensis	L.	red brome, compact brome	Poaceae	Europe	Grass	Annual	No		17
117	Cenchrus ciliaris	(L.) Schult.	Buffel Grass	Poaceae	Africa	Herbs	Perennial	No	C4	13
118	Cenchrus polystachion	(L.) Morrone	Mission Grass	Poaceae	Africa	Herbs	Perennial	No	C4	13
119	Chloris gayana	Kunth	Rhodes grass	Poaceae	Africa	Grass	Perennial	No	C4	16
120	Chloris truncata	R.Br.	Australian fingergrass, windmill-grass, Australian windmill grass, et cl	Poaceae	Oceania	Grass	Perennial	No	C4	16
121	Cynodon dactylon	(L.) Pers.	Bermuda grass, Dhoob, dūrvā grass, ethana grass, crab grass	Poaceae	Eastern hemisphere	Grass	Annual	No		15
122	Deschampsia antarctica	É.Desv.	Antarctic hair grass	Poaceae	Antarctica	Herbs	Perennial	No		5, 27
123	Dichanthium sericeum	(R. Br.) A. Camus	silky bluestem	Poaceae	Oceania	Grass	Perennial	No	C4	16
124	Ehrharta erecta	Lam.	panic veldtgrass	Poaceae	S. Africa	Grass	Perennial	No		22
125	Eragostis brownii	(Kunth) Nees	Browns lovegrass	Poaceae	Oceania	Grass	Perennial	No	C4	16
126	Eragostis curvula	(Schrad.) Nees	weeping lovegrass	Poaceae	N. America	Grass	Perennial	No	C4	16
127	Eriachne triseta	Nees ex Steud.	Wanderrie grass	Poaceae	Oceania	Herbs	Perennial	No	C4	13
128	Heteropogon contortus	(L.) P.Beauv. ex Roem. & Schult.	Black Speargrass	Poaceae	Africa	Herbs	Perennial	No	C4	13
129	Heteropogon triticeus	(R.Br.) Stapf ex Craib	Tall Speargrass	Poaceae	Asiam, Oceania	Herbs	Perennial	No	C4	13
130	Imperata cylindrica	(L.) P.Beauv.	cogongrass, kunai grass	Poaceae	Europe, Asia, Oceania	Grass	Perennial	No		15
131	Ischaemum triticeum	R.Br.		Poaceae	Oceania	Grass	Annual	No		15
132	Microlaena stipoides	(Labill.) R.Br.	weeping grass, weeping rice grass, weeping meadow grass	Poaceae	Oceania	Grass	Perennial	No		22
133	Panicum brevifolium	L.		Poaceae	Asia, Africa, Brazil	Grass	Annual	No		24
134	Panicum repens	L.	torpedograss, creeping panic, panic rampant, couch panicum, et cl	Poaceae	Brazil	Grass	Perennial	No		24
135	Paspalum conjugatum	Bergius	carabao grass, hilo grass	Poaceae	Tropical America	Grass	Perennial	No		24
136	Paspalum dilatatum	Poir.	dallisgrass, Dallas grass, sticky heads	Poaceae	S. America	Grass	Perennial	No	C4	16, 29
137	Paspalum distichum	L.	knotgrass, water finger-grass, couch paspalum, et cl	Poaceae	N. America & S. America	Grass	Perennial	No		24
138	Paspalum orbiculare	(Michx.) Scribn.		Poaceae	Asia	Grass	Perennial	No		29
139	Paspalum vaginatum	Sw.	seashore paspalum, biscuit grass, saltwater couch	Poaceae	Americas	Grass	Perennial	No		15
140	Phragmites australis	(Cav.) Trin. ex Steud.	common reed	Poaceae	Eurasia	Herbs	Perennial	No		7
141	Poa annua	L.	annual bluegrass, simply poa, annual meadow grass	Poaceae	Eurasia	Herbs	Perennial	No		5, 27
142	Poa trivialis	L.	rough meadow-grass	Poaceae	Europe	Herbs	Perennial	No	C3	30
143	Rytidosperma racemosum/Austrodanthonia racemosa	(R.Br.) Connor & Edgar	wallaby grass	Poaceae	Australia	Grass	Perennial	No		22
144	Sorghum halepense	(L.) Pers.	Johnson grass	Poaceae	Europe, Africa, Asia	Grass	Perennial	No	C4	16
145	Spartina alterniflora	Loisel (smooth cordgrass)	smooth cordgrass, saltmarsh cordgrass, salt-water cordgrass	Poaceae	N. America	Herbs	Perennial	No		7
146	Spinifex sericeus	R.Br.	hairy spinifex, rolling spinifex, beach spinifex	Poaceae	Oceania	Grass	Annual	No		15
147	Sporobolus creber	De Nardi	slender dropseed	Poaceae	Oceania	Grass	Perennial	No	C4	16
148	Sporobolus indicus	(L.) R.Br.	smut grass	Poaceae	Oceania	Grass	Perennial	No	C4	16
149	Stenotaphrum helferi	Munro ex Hook. f.		Poaceae	Asia	Grass	Perennial	No		24
150	Stipa pulchra/Nassella pulchra	(Hitchc.) Barkworth	purple needlegrass, purple tussockgrass	Poaceae	N. America	Herb	Perennial	No		3
151	Themeda australis	Forssk.	kangaroo grass	Poaceae	Oceania	Grass	Perennial	No	C4	16, 22
152	Themeda triandra	Forsskal.	kangaroo grass, red grass, red oat grass	Poaceae	Africa, Asia, Oceania	Grass	Perennial	No	C4	19
153	Triticum aestivum	L.	wheat	Poaceae		Grass	Annual	No		28
154	Vulpia myuros	(L.) C.C. Gmel.	annual fescue, rat's-tail fescue	Poaceae	Eurasia	Grass	Annual	No	C3	18
155	Zoysia macrantha	Desv.	prickly couch	Poaceae	Oceania	Grass	Perennial	No		15
156	Gilia tricolor	Benth	bird's-eyes	Polemoniaceae	N. America	Herbs	Annual/perennial	No		1
157	Fallopia japonica	Houtt.	Asian knotweed, Japanese knotweed	Polygonaceae	Asia	Herbs	Perennial	No	C3	30
158	Fallopia japonica/Reynoutria japonica	Houtt.	Asian knotweed, Japanese knotweed	Polygonaceae	Aisa	Herbs	Perennial	No		14
159	Persicaria capitata	H.Gross	pink-headed persicaria, pinkhead smartweed, pink knotweed,et cl	Polygonaceae	Asia	Herbs	Perennial	No		1
160	Polygonum cuspidatum	(Houtt.) Ronse Decr.		Polygonaceae	Asia	Herbs	Perennial	No	C3	30
161	Rumex acetosa	L.		Polygonaceae	Europe, Asia	Herbs	Perennial	No		25
162	Rumex obtusifolius	L.	broad-leaved dock, bitter dock	Polygonaceae	Europe	Herbs	Perennial	No	C3	30
163	Rumex sagittatus/Acetosa sagittata	Thunb.	turkey rhubarb or rambling dock or potato vine	Polygonaceae	Africa	Vine	Perennial	No	C3	16
164	Rumex scutatus	L.	French sorrel, buckler sorrel, shield-leaf sorrel	Polygonaceae	S. Europe, SW. Asia, N. Africa	Herbs		No		25
165	Banksia integrifolia	L.f.	coast banksia, coastal banksia	Proteaceae	Oceania	Shrub	Perennial	No		15
166	Ranunculus repens	L.	creeping buttercup	Ranunculaceae	Europe, Asia	Herbs	Perennial	No	C3	30
167	Prunus serotina	Ehrh.	black cherry, wild black cherry, rum cherry, et cl	Rosaceae	Americas	Tree	Perennial	No		2
168	Correa alba	Andrews	white correa	Rutaceae	Oceania	Shrub	Perennial	No		15
169	Azolla filiculoides	Lam.		Salviniaceae	Asia, Oceania, America	Hydrophyte	Perennial	No		26
170	Salvinia molesta	D.Mitch.	giant salvinia, kariba weed	Salviniaceae	S. America	Hydrophyte	Perennial	No		26
171	Myoporum boninense	Koidz.		Scrophulariaceae	Oceania	Shrub	Perennial	No		15
172	Sparganium angustifolium	Michx.	floating bur-reed, narrowleaf bur-reed	Typhaceae	Aisa	Herbs	Perennial	No		4
173	Urtica dioica	L.	stinging nettle	Urticaceae	Europe	Herbs	Perennial	No	C3	30
174	Verbena rigida	Spreng.	slender vervain, tuberous vervain	Verbenaceae	S. America	Herbs	Perennial	No		1
175	Viola tricolor	L.	Johnny Jump up, heartsease, heart's ease, et cl	Violaceae	Europe	Herbs	Perennial	No		1
176	Nepeta racemosa	Lam.	dwarf catnip, raceme catnip, N. mussiniii		Asia	Herbs	Perennial	No		1
